# Supplementary material for: Strategies to reduce risk perception among grocery shoppers in the US: A survey study
Source: PLoS One. 2021 Apr 28;16(4):e0251060. doi: 10.1371/journal.pone.0251060 (PMC8081199; doi:10.1371/journal.pone.0251060)
Supplement: S1 Data — (XLS) [file pone.0251060.s003.xls]

## Sheet: Data
id	Information_Intervention	RecordedDate	ResponseId	Age	City	Female	Educ	HHIncome	Zipcode	Employed	LaidOffCovid	Race	Race_0_TEXT	Childrenyesno	Children_1_howmany	Over65yesno	concernlevel_shopping	concern_walk	concern_mail	concern_home	facemaskuse(yes=1, no=0)	mask_reducechance	mask_reducetendency	mask_protect	contagouslevel	HHDoc (yes=1, no=0)	State_NY_1	citydu	infodu	white	Asian	undercondition (yes=1, no=0)	hhinfect (yes=1, no=0)	date (before CDC revised guideline=1, after=0)	facemask_infodu	riskselffivelevel	riskemployeefivelevel	Agegroup
1	Before	2020-04-02 13:09:55	R_1pMfl3Z0tK4UQIy	35	3	0	4	5	10001	1		1		1	1	0	5	4	5	1	1	5	5	5	5	0	1	0	0	1	0	0	0	0	0	5	4	2
1	After	2020-04-02 13:09:55	R_1pMfl3Z0tK4UQIy	35	3	0	4	5	10001	1		1		1	1	0	5	4	5	1	1	5	5	5	5	0	1	0	1	1	0	0	0	0	1	1	1	2
2	Before	2020-04-02 13:25:01	R_XnegwormZeCuDst	40	3	0	4	5	10028	1		1		1	2	1	5	5	5	5	1	5	5	5	5	0	1	0	0	1	0	1	0	0	0	5	5	3
2	After	2020-04-02 13:25:01	R_XnegwormZeCuDst	40	3	0	4	5	10028	1		1		1	2	1	5	5	5	5	1	5	5	5	5	0	1	0	1	1	0	1	0	0	1	2	2	3
3	Before	2020-04-02 13:27:54	R_33prSjo5E9PGwjU	33	4	0	3	5	10001	1		1		1	2	0	5	4	4	2	1	5	5	5	5	0	1	1	0	1	0	0	0	0	0	5	4	2
3	After	2020-04-02 13:27:54	R_33prSjo5E9PGwjU	33	4	0	3	5	10001	1		1		1	2	0	5	4	4	2	1	5	5	5	5	0	1	1	1	1	0	0	0	0	1	1	1	2
4	Before	2020-04-02 13:28:58	R_qyfxwJS1cRKjFHX	41	4	0	4	5	10001	1		1		1	1	1	4	4	4	2	1	5	5	5	5	0	1	1	0	1	0	0	0	0	0	3	4	3
4	After	2020-04-02 13:28:58	R_qyfxwJS1cRKjFHX	41	4	0	4	5	10001	1		1		1	1	1	4	4	4	2	1	5	5	5	5	0	1	1	1	1	0	0	0	0	1	2	2	3
5	Before	2020-04-02 13:29:42	R_3KpyA29Zf7FA0HT	30	4	0	4	3	10003	1		1		1	1	1	5	5	5	5	1	5	5	5	5	1	1	1	0	1	0	1	0	0	0	5	5	2
5	After	2020-04-02 13:29:42	R_3KpyA29Zf7FA0HT	30	4	0	4	3	10003	1		1		1	1	1	5	5	5	5	1	5	5	5	5	1	1	1	1	1	0	1	0	0	1	1	5	2
6	Before	2020-04-02 13:29:54	R_1ezqTZXw0zD5hZQ	34	4	1	4	4	10001	1		1		1	2	0	5	5	5	5	1	5	5	5	5	0	1	1	0	1	0	0	0	0	0	5	5	2
6	After	2020-04-02 13:29:54	R_1ezqTZXw0zD5hZQ	34	4	1	4	4	10001	1		1		1	2	0	5	5	5	5	1	5	5	5	5	0	1	1	1	1	0	0	0	0	1	1	1	2
7	Before	2020-04-02 13:31:16	R_1rOEPOJRPrgVyrl	45	4	0	4	4	10007	1		1		1	2	1	5	4	5	4	1	4	5	5	5	0	1	1	0	1	0	0	0	0	0	5	4	3
7	After	2020-04-02 13:31:16	R_1rOEPOJRPrgVyrl	45	4	0	4	4	10007	1		1		1	2	1	5	4	5	4	1	4	5	5	5	0	1	1	1	1	0	0	0	0	1	2	2	3
8	Before	2020-04-02 13:32:49	R_216DaoC5jGnhvPL	37	4	1	4	4	10010	1		1		1	3	1	5	4	4	5	1	5	4	5	4	1	1	1	0	1	0	1	0	0	0	4	4	2
8	After	2020-04-02 13:32:49	R_216DaoC5jGnhvPL	37	4	1	4	4	10010	1		1		1	3	1	5	4	4	5	1	5	4	5	4	1	1	1	1	1	0	1	0	0	1	2	2	2
9	Before	2020-04-02 13:33:05	R_XGsObw9NyNUOs93	30	4	0	3	3	10001	1		1		1	1	0	4	4	2	2	1	5	5	5	5	0	1	1	0	1	0	0	0	0	0	5	4	2
9	After	2020-04-02 13:33:05	R_XGsObw9NyNUOs93	30	4	0	3	3	10001	1		1		1	1	0	4	4	2	2	1	5	5	5	5	0	1	1	1	1	0	0	0	0	1	4	1	2
10	Before	2020-04-02 13:35:18	R_NWtlkRoXod9jlhD	39	4	0	4	3	10001	1		1		1	1	0	4	5	5	2	1	4	5	5	5	0	1	1	0	1	0	1	0	0	0	4	4	2
10	After	2020-04-02 13:35:18	R_NWtlkRoXod9jlhD	39	4	0	4	3	10001	1		1		1	1	0	4	5	5	2	1	4	5	5	5	0	1	1	1	1	0	1	0	0	1	2	2	2
11	Before	2020-04-02 13:36:29	R_22kKrjIvpN3vb9C	43	4	0	4	5	10009	1		1		1	2	0	4	4	4	4	1	5	5	5	5	0	1	1	0	1	0	1	1	0	0	5	5	3
11	After	2020-04-02 13:36:29	R_22kKrjIvpN3vb9C	43	4	0	4	5	10009	1		1		1	2	0	4	4	4	4	1	5	5	5	5	0	1	1	1	1	0	1	1	0	1	1	1	3
12	Before	2020-04-02 13:38:08	R_12F2mpZlEFjRIGV	40	4	0	4	3	10001	1		2		1	1	0	5	4	5	4	1	5	5	5	5	0	1	1	0	0	0	0	0	0	0	4	4	3
12	After	2020-04-02 13:38:08	R_12F2mpZlEFjRIGV	40	4	0	4	3	10001	1		2		1	1	0	5	4	5	4	1	5	5	5	5	0	1	1	1	0	0	0	0	0	1	4	1	3
13	Before	2020-04-02 13:38:11	R_1zPGzWh2r71UlVv	47	4	1	2	2	10021	1		1		0		0	2	3	2	3	1	3	4	4	4	0	1	1	0	1	0	0	0	0	0	2	3	3
13	After	2020-04-02 13:38:11	R_1zPGzWh2r71UlVv	47	4	1	2	2	10021	1		1		0		0	2	3	2	3	1	3	4	4	4	0	1	1	1	1	0	0	0	0	1	2	2	3
14	Before	2020-04-02 13:38:31	R_2CxJdtLdUUPZBFT	31	4	0	4	4	10001	1		2		1	1	1	5	5	5	2	1	4	4	4	5	1	1	1	0	0	0	0	0	0	0	3	3	2
14	After	2020-04-02 13:38:31	R_2CxJdtLdUUPZBFT	31	4	0	4	4	10001	1		2		1	1	1	5	5	5	2	1	4	4	4	5	1	1	1	1	0	0	0	0	0	1	3	2	2
15	Before	2020-04-02 13:39:12	R_3JgYM3qHrvZ7Tsv	35	4	0	4	5	10001	1		1		0		0	5	4	4	2	1	5	5	5	5	1	1	1	0	1	0	0	0	0	0	5	4	2
15	After	2020-04-02 13:39:12	R_3JgYM3qHrvZ7Tsv	35	4	0	4	5	10001	1		1		0		0	5	4	4	2	1	5	5	5	5	1	1	1	1	1	0	0	0	0	1	1	1	2
16	Before	2020-04-02 13:39:34	R_vwv7SHPJCEogSHL	39	3	0	4	5	10001	1		2		1		1	5	5	1	1	1	5	5	5	5	1	1	0	0	0	0	1	1	0	0	5	5	2
16	After	2020-04-02 13:39:34	R_vwv7SHPJCEogSHL	39	3	0	4	5	10001	1		2		1		1	5	5	1	1	1	5	5	5	5	1	1	0	1	0	0	1	1	0	1	1	1	2
17	Before	2020-04-02 13:40:29	R_1HiVmdhkrnCIS8j	35	4	0	4	4	10003	1		1		1	1	0	4	4	4	2	1	5	5	5	5	0	1	1	0	1	0	0	0	0	0	5	5	2
17	After	2020-04-02 13:40:29	R_1HiVmdhkrnCIS8j	35	4	0	4	4	10003	1		1		1	1	0	4	4	4	2	1	5	5	5	5	0	1	1	1	1	0	0	0	0	1	2	2	2
18	Before	2020-04-02 13:42:36	R_WvStDGoESxzgKf7	40	4	0	3	5	10001	1		1		1	2	1	4	4	4	5	1	4	5	4	5	1	1	1	0	1	0	0	0	0	0	4	5	3
18	After	2020-04-02 13:42:36	R_WvStDGoESxzgKf7	40	4	0	3	5	10001	1		1		1	2	1	4	4	4	5	1	4	5	4	5	1	1	1	1	1	0	0	0	0	1	2	1	3
19	Before	2020-04-02 13:43:01	R_2Bf98GulOyy60ar	65	4	0	1	1	11221	2		1		0			5	2	4	4	0	5	3	4	5	0	1	1	0	1	0	1	0	0	0	5	5	5
19	After	2020-04-02 13:43:01	R_2Bf98GulOyy60ar	65	4	0	1	1	11221	2		1		0			5	2	4	4	0	5	3	4	5	0	1	1	1	1	0	1	0	0	0	3	3	5
20	Before	2020-04-02 13:44:34	R_1GZxslY6BCcVasO	40	4	0	2	2	10001	1		1		1		1	4	4	4	2	1	5	4	5	5	1	1	1	0	1	0	0	0	0	0	4	2	3
20	After	2020-04-02 13:44:34	R_1GZxslY6BCcVasO	40	4	0	2	2	10001	1		1		1		1	4	4	4	2	1	5	4	5	5	1	1	1	1	1	0	0	0	0	1	2	1	3
21	Before	2020-04-02 13:46:40	R_3scRaWBVD2gc2E0	45	4	1	4	4	10116	1		1		1	2	0	4	4	4	3	1	4	5	4	5	0	1	1	0	1	0	0	0	0	0	5	4	3
21	After	2020-04-02 13:46:40	R_3scRaWBVD2gc2E0	45	4	1	4	4	10116	1		1		1	2	0	4	4	4	3	1	4	5	4	5	0	1	1	1	1	0	0	0	0	1	1	1	3
22	Before	2020-04-02 13:46:56	R_3gX7MXHINdiVjGh	30	4	1	4	5	10004	1		1		1	2	1	5	5	1	1	1	5	5	3	5	0	1	1	0	1	0	0	1	0	0	5	5	2
22	After	2020-04-02 13:46:56	R_3gX7MXHINdiVjGh	30	4	1	4	5	10004	1		1		1	2	1	5	5	1	1	1	5	5	3	5	0	1	1	1	1	0	0	1	0	1	5	1	2
23	Before	2020-04-02 13:47:01	R_3PhMmoWmsdyHTbd	40	4	0	4	4	10002	1		1		1	2	0	5	4	3	4	1	5	5	5	5	1	1	1	0	1	0	1	1	0	0	4	2	3
23	After	2020-04-02 13:47:01	R_3PhMmoWmsdyHTbd	40	4	0	4	4	10002	1		1		1	2	0	5	4	3	4	1	5	5	5	5	1	1	1	1	1	0	1	1	0	1	2	2	3
24	Before	2020-04-02 13:50:00	R_DuyS1sj1RcshoHL	28	4	0	2	2	11433	1		3		0		1	3	1	5	4	0	5	3	2	2	1	1	1	0	0	0	1	0	0	0	3	5	1
24	After	2020-04-02 13:50:00	R_DuyS1sj1RcshoHL	28	4	0	2	2	11433	1		3		0		1	3	1	5	4	0	5	3	2	2	1	1	1	1	0	0	1	0	0	0	2	4	1
25	Before	2020-04-02 13:52:59	R_2SBUBFRJyAeWOzY	46	3	0	4	5	10044	1		1		1	1	0	5	5	5	1	1	5	5	5	5	0	1	0	0	1	0	0	0	0	0	5	5	3
25	After	2020-04-02 13:52:59	R_2SBUBFRJyAeWOzY	46	3	0	4	5	10044	1		1		1	1	0	5	5	5	1	1	5	5	5	5	0	1	0	1	1	0	0	0	0	1	1	1	3
26	Before	2020-04-02 13:53:23	R_1jjj8qQtJtwV4Dr	32	3	0	1	5	10002	1		1		1		1	1	3	1	2	1	1	5	4	2	1	1	0	0	1	0	1	0	0	0	1	2	2
26	After	2020-04-02 13:53:23	R_1jjj8qQtJtwV4Dr	32	3	0	1	5	10002	1		1		1		1	1	3	1	2	1	1	5	4	2	1	1	0	1	1	0	1	0	0	1	5	5	2
27	Before	2020-04-02 13:53:59	R_3fDzULakUvGEBOw	38	4	1	4	5	11220	1		1		1	1	0	4	5	4	1	1	4	5	5	5	1	1	1	0	1	0	0	0	0	0	5	5	2
27	After	2020-04-02 13:53:59	R_3fDzULakUvGEBOw	38	4	1	4	5	11220	1		1		1	1	0	4	5	4	1	1	4	5	5	5	1	1	1	1	1	0	0	0	0	1	1	1	2
28	Before	2020-04-02 13:55:17	R_3PGLNdqtcWcp2Ml	35	4	0	4	5	10018	1		1		1	1	0	4	4	5	3	0	5	4	5	5	0	1	1	0	1	0	0	0	0	0	4	2	2
28	After	2020-04-02 13:55:17	R_3PGLNdqtcWcp2Ml	35	4	0	4	5	10018	1		1		1	1	0	4	4	5	3	0	5	4	5	5	0	1	1	1	1	0	0	0	0	0	2	1	2
29	Before	2020-04-02 13:56:32	R_1GEzSmH4ZvTsM2Z	32	4	1	2	2	10451	1		1		1	3	0	5	4	2	2	0	3	1	1	5	0	1	1	0	1	0	0	0	0	0	5	5	2
29	After	2020-04-02 13:56:32	R_1GEzSmH4ZvTsM2Z	32	4	1	2	2	10451	1		1		1	3	0	5	4	2	2	0	3	1	1	5	0	1	1	1	1	0	0	0	0	0	1	1	2
30	Before	2020-04-02 13:56:55	R_32KswSVc1OnZuwk	29	3	0	1	4	10001	1		3		1	1	0	4	4	4	4	1	4	5	4	3	0	1	0	0	0	0	1	1	0	0	4	4	1
30	After	2020-04-02 13:56:55	R_32KswSVc1OnZuwk	29	3	0	1	4	10001	1		3		1	1	0	4	4	4	4	1	4	5	4	3	0	1	0	1	0	0	1	1	0	1	2	2	1
31	Before	2020-04-02 13:57:55	R_3OrBxtXAS1Mr3Lf	30	3	1	2	0	11235	1		1		0		0	1	3	3	3	0	3	3	3	3	0	1	0	0	1	0	0	0	0	0	3	3	2
31	After	2020-04-02 13:57:55	R_3OrBxtXAS1Mr3Lf	30	3	1	2	0	11235	1		1		0		0	1	3	3	3	0	3	3	3	3	0	1	0	1	1	0	0	0	0	0	3	3	2
32	Before	2020-04-02 13:58:17	R_1ff7lXES8JMA7z6	38	4	1	4	5	10010	1		1		1	2	1	5	4	4	5	1	4	4	4	4	0	1	1	0	1	0	1	1	0	0	4	4	2
32	After	2020-04-02 13:58:17	R_1ff7lXES8JMA7z6	38	4	1	4	5	10010	1		1		1	2	1	5	4	4	5	1	4	4	4	4	0	1	1	1	1	0	1	1	0	1	2	2	2
33	Before	2020-04-02 13:58:57	R_3fC1z0SMHc4sfOK	37	4	0	4	5	10013	1		1		1	1	0	5	4	5	1	1	5	5	5	5	1	1	1	0	1	0	0	0	0	0	5	5	2
33	After	2020-04-02 13:58:57	R_3fC1z0SMHc4sfOK	37	4	0	4	5	10013	1		1		1	1	0	5	4	5	1	1	5	5	5	5	1	1	1	1	1	0	0	0	0	1	1	1	2
34	Before	2020-04-02 13:59:09	R_2zHDlJUNzn0IKt5	35	4	0	4	5	10001	1		1		1	2	1	4	3	2	3	1	5	4	4	5	0	1	1	0	1	0	1	0	0	0	4	4	2
34	After	2020-04-02 13:59:09	R_2zHDlJUNzn0IKt5	35	4	0	4	5	10001	1		1		1	2	1	4	3	2	3	1	5	4	4	5	0	1	1	1	1	0	1	0	0	1	1	2	2
35	Before	2020-04-02 13:59:28	R_1GTatUGzDbILDxa	45	4	0	4	4	10029	1		1		1	0	0	5	5	5	5	1	5	5	5	5	1	1	1	0	1	0	1	1	0	0	5	5	3
35	After	2020-04-02 13:59:28	R_1GTatUGzDbILDxa	45	4	0	4	4	10029	1		1		1	0	0	5	5	5	5	1	5	5	5	5	1	1	1	1	1	0	1	1	0	1	1	1	3
36	Before	2020-04-02 14:00:43	R_2U0iEpBAYv4prTr	29	4	1	4	4	10004	1		1		1	2	0	3	4	5	5	1	4	3	3	4	1	1	1	0	1	0	1	0	0	0	4	5	1
36	After	2020-04-02 14:00:43	R_2U0iEpBAYv4prTr	29	4	1	4	4	10004	1		1		1	2	0	3	4	5	5	1	4	3	3	4	1	1	1	1	1	0	1	0	0	1	2	2	1
37	Before	2020-04-02 14:00:59	R_OCNHmM8kWUJ2zUl	34	4	0	3	5	10006	1		3		1		1	2	2	2	3	1	5	5	5	5	1	1	1	0	0	0	1	1	0	0	4	4	2
37	After	2020-04-02 14:00:59	R_OCNHmM8kWUJ2zUl	34	4	0	3	5	10006	1		3		1		1	2	2	2	3	1	5	5	5	5	1	1	1	1	0	0	1	1	0	1	2	2	2
38	Before	2020-04-02 14:02:31	R_O2w7J426VYwo9u9	25	2	0	1	5	11434	1		2		0		1	2	2	2	2	1	5	5	5	3	1	1	0	0	0	0	1	1	0	0	5	5	1
38	After	2020-04-02 14:02:31	R_O2w7J426VYwo9u9	25	2	0	1	5	11434	1		2		0		1	2	2	2	2	1	5	5	5	3	1	1	0	1	0	0	1	1	0	1	4	2	1
39	Before	2020-04-02 14:03:10	R_DdjI73xmxVIdY8p	49	4	0	2	3	14219	1		1		1	1	0	5	4	5	4	1	5	4	4	4	0	1	1	0	1	0	1	0	0	0	4	4	3
39	After	2020-04-02 14:03:10	R_DdjI73xmxVIdY8p	49	4	0	2	3	14219	1		1		1	1	0	5	4	5	4	1	5	4	4	4	0	1	1	1	1	0	1	0	0	1	2	2	3
40	Before	2020-04-02 14:03:18	R_31iP4ZDAj7VEosh	45	4	0	4	4	10001	1		1		1	2	0	2	2	2	2	1	4	4	4	4	0	1	1	0	1	0	0	0	0	0	4	4	3
40	After	2020-04-02 14:03:18	R_31iP4ZDAj7VEosh	45	4	0	4	4	10001	1		1		1	2	0	2	2	2	2	1	4	4	4	4	0	1	1	1	1	0	0	0	0	1	2	2	3
41	Before	2020-04-02 14:04:34	R_3EWM5ZCorLgrLyC	73	3	0	1	1	14624	2		1		0			4	4	4	1	1	5	5	5	5	0	1	0	0	1	0	1	0	0	0	4	5	5
41	After	2020-04-02 14:04:34	R_3EWM5ZCorLgrLyC	73	3	0	1	1	14624	2		1		0			4	4	4	1	1	5	5	5	5	0	1	0	1	1	0	1	0	0	1	3	2	5
42	Before	2020-04-02 14:05:12	R_1EcehxyCCv2dHqx	55	3	1	2	1	14616	1		2		0		0	5	1	4	1	0	1	5	5	5	0	1	0	0	0	0	0	0	0	0	4	5	4
42	After	2020-04-02 14:05:12	R_1EcehxyCCv2dHqx	55	3	1	2	1	14616	1		2		0		0	5	1	4	1	0	1	5	5	5	0	1	0	1	0	0	0	0	0	0	1	1	4
43	Before	2020-04-02 14:07:04	R_3I5FSRhzD4Jp3gV	35	4	0	2	2	10009	1		3		1	1	0	4	4	4	4	1	5	5	5	5	0	1	1	0	0	0	1	1	0	0	4	5	2
43	After	2020-04-02 14:07:04	R_3I5FSRhzD4Jp3gV	35	4	0	2	2	10009	1		3		1	1	0	4	4	4	4	1	5	5	5	5	0	1	1	1	0	0	1	1	0	1	2	2	2
44	Before	2020-04-02 14:07:28	R_STxVQ977adHWgNj	66	4	0	3	4	12206	1		1		0			2	1	2	1	0	2	2	3	5	0	1	1	0	1	0	0	0	0	0	1	3	5
44	After	2020-04-02 14:07:28	R_STxVQ977adHWgNj	66	4	0	3	4	12206	1		1		0			2	1	2	1	0	2	2	3	5	0	1	1	1	1	0	0	0	0	0	4	4	5
45	Before	2020-04-02 14:07:30	R_rrrLBeVWBl8EBwZ	36	3	1	3	2	10510	0	1	5		1	1	0	5	5	5	2	1	4	5	5	5	1	1	0	0	0	1	0	0	0	0	5	5	2
45	After	2020-04-02 14:07:30	R_rrrLBeVWBl8EBwZ	36	3	1	3	2	10510	0	1	5		1	1	0	5	5	5	2	1	4	5	5	5	1	1	0	1	0	1	0	0	0	1	1	1	2
46	Before	2020-04-02 14:08:15	R_3jTgMTs1XMY9m0L	35	4	0	4	4	10019	1		1		1	1	0	5	5	4	4	1	5	5	5	5	0	1	1	0	1	0	0	0	0	0	3	5	2
46	After	2020-04-02 14:08:15	R_3jTgMTs1XMY9m0L	35	4	0	4	4	10019	1		1		1	1	0	5	5	4	4	1	5	5	5	5	0	1	1	1	1	0	0	0	0	1	3	2	2
47	Before	2020-04-02 14:08:28	R_6tXVT2cSrcnnk4N	52	4	1	3	1	10014	0	1	1		0		0	2	2	1	1	0	4	4	4	5	0	1	1	0	1	0	0	0	0	0	3	4	4
47	After	2020-04-02 14:08:28	R_6tXVT2cSrcnnk4N	52	4	1	3	1	10014	0	1	1		0		0	2	2	1	1	0	4	4	4	5	0	1	1	1	1	0	0	0	0	0	3	2	4
48	Before	2020-04-02 14:08:49	R_2xQTWdaF1BsxSp5	30	4	1	4	4	10004	1		1		1	2	0	4	4	4	4	1	5	4	4	4	1	1	1	0	1	0	1	0	0	0	5	4	2
48	After	2020-04-02 14:08:49	R_2xQTWdaF1BsxSp5	30	4	1	4	4	10004	1		1		1	2	0	4	4	4	4	1	5	4	4	4	1	1	1	1	1	0	1	0	0	1	2	1	2
49	Before	2020-04-02 14:09:40	R_3oRc5jIKdyz5avq	25	3	0	2	4	10023	1		1		1	2	1	5	5	5	3	1	5	5	5	5	0	1	0	0	1	0	0	0	0	0	5	5	1
49	After	2020-04-02 14:09:40	R_3oRc5jIKdyz5avq	25	3	0	2	4	10023	1		1		1	2	1	5	5	5	3	1	5	5	5	5	0	1	0	1	1	0	0	0	0	1	2	2	1
50	Before	2020-04-02 14:10:35	R_3LYhfj0wQvLAiqL	26	2	0	3	2	11023	1		1		0		0	2	4	3	4	1	4	5	3	5	1	1	0	0	1	0	1	1	0	0	2	5	1
50	After	2020-04-02 14:10:35	R_3LYhfj0wQvLAiqL	26	2	0	3	2	11023	1		1		0		0	2	4	3	4	1	4	5	3	5	1	1	0	1	1	0	1	1	0	1	1	3	1
51	Before	2020-04-02 14:12:35	R_1LTOag7cAoblNfA	35	3	1	3	4	10309	1		2		0		0	5	5	5	5	1	5	5	5	5	0	1	0	0	0	0	0	0	0	0	5	5	2
51	After	2020-04-02 14:12:35	R_1LTOag7cAoblNfA	35	3	1	3	4	10309	1		2		0		0	5	5	5	5	1	5	5	5	5	0	1	0	1	0	0	0	0	0	1	1	2	2
52	Before	2020-04-02 14:12:46	R_2WPtdmScFIGenQp	37	4	0	4	5	10023	1		1		1	1	0	4	4	1	1	1	4	2	3	5	0	1	1	0	1	0	0	0	0	0	4	5	2
52	After	2020-04-02 14:12:46	R_2WPtdmScFIGenQp	37	4	0	4	5	10023	1		1		1	1	0	4	4	1	1	1	4	2	3	5	0	1	1	1	1	0	0	0	0	1	3	2	2
53	Before	2020-04-02 14:13:02	R_1qeRSM4uQDrpT4F	27	4	1	4	1	11225	1		3		0		0	5	3	5	1	1	3	3	3	5	0	1	1	0	0	0	0	0	0	0	5	3	1
53	After	2020-04-02 14:13:02	R_1qeRSM4uQDrpT4F	27	4	1	4	1	11225	1		3		0		0	5	3	5	1	1	3	3	3	5	0	1	1	1	0	0	0	0	0	1	3	3	1
54	Before	2020-04-02 14:14:21	R_xmjG8X27D3x8dY5	35	4	0	4	4	10036	1		1		1	2	0	4	5	3	2	1	5	5	5	5	0	1	1	0	1	0	0	0	0	0	5	5	2
54	After	2020-04-02 14:14:21	R_xmjG8X27D3x8dY5	35	4	0	4	4	10036	1		1		1	2	0	4	5	3	2	1	5	5	5	5	0	1	1	1	1	0	0	0	0	1	1	1	2
55	Before	2020-04-02 14:15:49	R_2xVP8gZyBQjYEpe	30	4	0	2	3	10010	1		1		1	1	1	5	4	3	1	1	5	4	5	4	0	1	1	0	1	0	0	0	0	0	5	5	2
55	After	2020-04-02 14:15:49	R_2xVP8gZyBQjYEpe	30	4	0	2	3	10010	1		1		1	1	1	5	4	3	1	1	5	4	5	4	0	1	1	1	1	0	0	0	0	1	2	1	2
56	Before	2020-04-02 14:18:55	R_3R7wRDKk1YuQWCz	41	4	0	4	5	10044	1		1		1	1	0	5	4	5	5	1	4	4	5	4	0	1	1	0	1	0	1	0	0	0	5	5	3
56	After	2020-04-02 14:18:55	R_3R7wRDKk1YuQWCz	41	4	0	4	5	10044	1		1		1	1	0	5	4	5	5	1	4	4	5	4	0	1	1	1	1	0	1	0	0	1	2	2	3
57	Before	2020-04-02 14:20:10	R_1pEiiPjOnAlXqRo	46	4	0	4	4	10002	1		1		1	1	0	4	4	4	4	1	3	3	3	5	1	1	1	0	1	0	0	0	0	0	3	4	3
57	After	2020-04-02 14:20:10	R_1pEiiPjOnAlXqRo	46	4	0	4	4	10002	1		1		1	1	0	4	4	4	4	1	3	3	3	5	1	1	1	1	1	0	0	0	0	1	2	2	3
58	Before	2020-04-02 14:25:39	R_3Lb7lM5LTFPLZCm	35	4	0	4	5	10018	1		1		0		0	5	5	5	4	1	4	5	5	5	0	1	1	0	1	0	0	0	0	0	4	4	2
58	After	2020-04-02 14:25:39	R_3Lb7lM5LTFPLZCm	35	4	0	4	5	10018	1		1		0		0	5	5	5	4	1	4	5	5	5	0	1	1	1	1	0	0	0	0	1	3	3	2
59	Before	2020-04-02 14:30:55	R_3dJRX2ehhatCthG	33	3	0	3	4	10001	1		1		1	2	1	5	5	4	4	1	5	4	5	5	1	1	0	0	1	0	1	0	0	0	4	4	2
59	After	2020-04-02 14:30:55	R_3dJRX2ehhatCthG	33	3	0	3	4	10001	1		1		1	2	1	5	5	4	4	1	5	4	5	5	1	1	0	1	1	0	1	0	0	1	1	1	2
60	Before	2020-04-02 14:32:33	R_3iDnGoaZvhEQQxL	40	4	0	2	4	10001	1		1		1	2	1	2	3	3	3	1	3	4	3	3	0	1	1	0	1	0	1	0	0	0	2	5	3
60	After	2020-04-02 14:32:33	R_3iDnGoaZvhEQQxL	40	4	0	2	4	10001	1		1		1	2	1	2	3	3	3	1	3	4	3	3	0	1	1	1	1	0	1	0	0	1	4	3	3
61	Before	2020-04-03 18:43:08	R_3JdY1ucudqOnQDO	47	4	0	3	2	10463	1		1		0		0	4	3	3	1	0	2	4	3	4	0	1	1	0	1	0	0	0	1	0	4	5	3
61	After	2020-04-03 18:43:08	R_3JdY1ucudqOnQDO	47	4	0	3	2	10463	1		1		0		0	4	3	3	1	0	2	4	3	4	0	1	1	1	1	0	0	0	1	0	2	2	3
62	Before	2020-04-03 18:50:48	R_3EXOxJlBJDGdJLh	35	4	0	4	2	10116	1		1		1	1	0	4	4	3	2	1	4	4	4	5	0	1	1	0	1	0	0	0	1	0	4	4	2
62	After	2020-04-03 18:50:48	R_3EXOxJlBJDGdJLh	35	4	0	4	2	10116	1		1		1	1	0	4	4	3	2	1	4	4	4	5	0	1	1	1	1	0	0	0	1	1	3	2	2
63	Before	2020-04-03 18:56:05	R_3Gxf8nCJUMIz6MS	24	4	0	3	2	10001	1		2		0		1	5	5	5	2	1	3	5	3	5	1	1	1	0	0	0	1	1	1	0	5	4	1
63	After	2020-04-03 18:56:05	R_3Gxf8nCJUMIz6MS	24	4	0	3	2	10001	1		2		0		1	5	5	5	2	1	3	5	3	5	1	1	1	1	0	0	1	1	1	1	3	1	1
64	Before	2020-04-03 18:57:02	R_3rGwRuyUcq2uvJe	41	3	0	4	5	10080	1		1		0		0	4	4	4	1	1	4	5	5	4	0	1	0	0	1	0	0	0	1	0	5	4	3
64	After	2020-04-03 18:57:02	R_3rGwRuyUcq2uvJe	41	3	0	4	5	10080	1		1		0		0	4	4	4	1	1	4	5	5	4	0	1	0	1	1	0	0	0	1	1	1	1	3
65	Before	2020-04-03 18:58:25	R_3CJc9gZtNVaLhNQ	40	4	0	4	5	10002	1		1		1	1	1	2	2	2	1	1	5	4	5	5	0	1	1	0	1	0	0	0	1	0	4	4	3
65	After	2020-04-03 18:58:25	R_3CJc9gZtNVaLhNQ	40	4	0	4	5	10002	1		1		1	1	1	2	2	2	1	1	5	4	5	5	0	1	1	1	1	0	0	0	1	1	1	1	3
66	Before	2020-04-03 18:58:58	R_38k1SRsz9Oz5FOF	40	4	0	3	5	10001	1		1		1	2	1	5	4	3	5	1	5	4	5	4	0	1	1	0	1	0	1	0	1	0	5	4	3
66	After	2020-04-03 18:58:58	R_38k1SRsz9Oz5FOF	40	4	0	3	5	10001	1		1		1	2	1	5	4	3	5	1	5	4	5	4	0	1	1	1	1	0	1	0	1	1	2	2	3
67	Before	2020-04-03 18:59:13	R_VOMVeezJSCCbgRj	27	4	0	4	3	10013	1		3		1	2	0	4	4	4	4	1	5	4	4	4	1	1	1	0	0	0	1	1	1	0	5	4	1
67	After	2020-04-03 18:59:13	R_VOMVeezJSCCbgRj	27	4	0	4	3	10013	1		3		1	2	0	4	4	4	4	1	5	4	4	4	1	1	1	1	0	0	1	1	1	1	1	1	1
68	Before	2020-04-03 19:00:12	R_2Skw438mGq8kBmm	35	4	0	4	4	10001	1		1		1	2	0	4	4	2	2	1	4	5	4	4	1	1	1	0	1	0	0	0	1	0	4	3	2
68	After	2020-04-03 19:00:12	R_2Skw438mGq8kBmm	35	4	0	4	4	10001	1		1		1	2	0	4	4	2	2	1	4	5	4	4	1	1	1	1	1	0	0	0	1	1	3	3	2
69	Before	2020-04-03 19:00:32	R_1pWMNRQovZHsnHd	28	3	0	1	3	10001	1		3		0		0	3	2	4	4	1	4	4	4	5	0	1	0	0	0	0	1	0	1	0	4	4	1
69	After	2020-04-03 19:00:32	R_1pWMNRQovZHsnHd	28	3	0	1	3	10001	1		3		0		0	3	2	4	4	1	4	4	4	5	0	1	0	1	0	0	1	0	1	1	3	3	1
70	Before	2020-04-03 19:01:30	R_DdTuZFOtc3IKyel	36	4	0	3	3	10013	1		3		1	1	0	5	5	5	4	1	4	4	4	5	0	1	1	0	0	0	0	0	1	0	4	4	2
70	After	2020-04-03 19:01:30	R_DdTuZFOtc3IKyel	36	4	0	3	3	10013	1		3		1	1	0	5	5	5	4	1	4	4	4	5	0	1	1	1	0	0	0	0	1	1	2	2	2
71	Before	2020-04-03 19:03:53	R_2SplWjjZxkt9eBM	35	4	1	4	5	10004	1		1		1	2	1	5	2	3	2	1	4	5	5	4	0	1	1	0	1	0	0	0	1	0	4	4	2
71	After	2020-04-03 19:03:53	R_2SplWjjZxkt9eBM	35	4	1	4	5	10004	1		1		1	2	1	5	2	3	2	1	4	5	5	4	0	1	1	1	1	0	0	0	1	1	2	2	2
72	Before	2020-04-03 19:03:54	R_t0a685mRS5N1Rlv	35	4	0	3	4	10001	1		3		1		0	5	4	4	1	1	5	4	5	5	1	1	1	0	0	0	1	0	1	0	4	4	2
72	After	2020-04-03 19:03:54	R_t0a685mRS5N1Rlv	35	4	0	3	4	10001	1		3		1		0	5	4	4	1	1	5	4	5	5	1	1	1	1	0	0	1	0	1	1	2	1	2
73	Before	2020-04-03 19:04:26	R_2zSHRfesaUARnCY	40	3	0	3	5	11950	1		1		1	2	0	4	1	1	1	0	4	2	4	5	0	1	0	0	1	0	1	0	1	0	2	4	3
73	After	2020-04-03 19:04:26	R_2zSHRfesaUARnCY	40	3	0	3	5	11950	1		1		1	2	0	4	1	1	1	0	4	2	4	5	0	1	0	1	1	0	1	0	1	0	2	2	3
74	Before	2020-04-03 19:06:00	R_1LiIwEcm7qJmR2l	44	4	1	4	5	10010	1		1		1	2	0	5	5	5	5	1	5	5	5	5	0	1	1	0	1	0	1	0	1	0	4	4	3
74	After	2020-04-03 19:06:00	R_1LiIwEcm7qJmR2l	44	4	1	4	5	10010	1		1		1	2	0	5	5	5	5	1	5	5	5	5	0	1	1	1	1	0	1	0	1	1	1	1	3
75	Before	2020-04-03 19:06:20	R_3lrDxqZT6KyFy96	30	4	1	2	0	11220	1		2		1	2	0	5	5	4	2	0	5	5	5	5	0	1	1	0	0	0	0	0	1	0	3	2	2
75	After	2020-04-03 19:06:20	R_3lrDxqZT6KyFy96	30	4	1	2	0	11220	1		2		1	2	0	5	5	4	2	0	5	5	5	5	0	1	1	1	0	0	0	0	1	0	1	1	2
76	Before	2020-04-03 19:07:41	R_uyyLZa4UROX5Klr	57	3	1	3	3	13215	1		1		0		1	2	1	3	3	0	4	3	4	5	0	1	0	0	1	0	0	1	1	0	4	4	4
76	After	2020-04-03 19:07:41	R_uyyLZa4UROX5Klr	57	3	1	3	3	13215	1		1		0		1	2	1	3	3	0	4	3	4	5	0	1	0	1	1	0	0	1	1	0	5	5	4
77	Before	2020-04-03 19:09:00	R_AEREvFgRNr6PEQh	44	4	1	1	1	11212	0	0	3		0		1	4	3	3	1	1	4	4	4	4	0	1	1	0	0	0	1	0	1	0	4	4	3
77	After	2020-04-03 19:09:00	R_AEREvFgRNr6PEQh	44	4	1	1	1	11212	0	0	3		0		1	4	3	3	1	1	4	4	4	4	0	1	1	1	0	0	1	0	1	1	4	3	3
78	Before	2020-04-03 19:10:29	R_1eOSmJ5vB1FY4OT	38	2	0	4	2	10001	1		1		1	1	0	4	4	4	3	1	4	4	3	3	0	1	0	0	1	0	0	0	1	0	3	3	2
78	After	2020-04-03 19:10:29	R_1eOSmJ5vB1FY4OT	38	2	0	4	2	10001	1		1		1	1	0	4	4	4	3	1	4	4	3	3	0	1	0	1	1	0	0	0	1	1	3	3	2
79	Before	2020-04-03 19:12:08	R_1ovuk1EmtlwHj2e	72	4	1	4	1	10010	2		1		0			5	3	3	2	1	3	5	4	5	0	1	1	0	1	0	0	0	1	0	5	4	5
79	After	2020-04-03 19:12:08	R_1ovuk1EmtlwHj2e	72	4	1	4	1	10010	2		1		0			5	3	3	2	1	3	5	4	5	0	1	1	1	1	0	0	0	1	1	3	2	5
80	Before	2020-04-03 19:12:41	R_3NX85PMMNsbTG7c	29	3	0	1	3	10001	1		3		1	1	0	3	3	2	2	1	4	3	4	4	0	1	0	0	0	0	1	0	1	0	4	4	1
80	After	2020-04-03 19:12:41	R_3NX85PMMNsbTG7c	29	3	0	1	3	10001	1		3		1	1	0	3	3	2	2	1	4	3	4	4	0	1	0	1	0	0	1	0	1	1	2	3	1
81	Before	2020-04-03 19:13:05	R_3rIkvkAMjiCsCLZ	36	4	0	4	4	10012	1		1		1	2	1	2	4	4	5	1	5	5	5	4	1	1	1	0	1	0	0	0	1	0	4	4	2
81	After	2020-04-03 19:13:05	R_3rIkvkAMjiCsCLZ	36	4	0	4	4	10012	1		1		1	2	1	2	4	4	5	1	5	5	5	4	1	1	1	1	1	0	0	0	1	1	3	3	2
82	Before	2020-04-03 19:13:43	R_pAk3VNy3Rz0s8s9	40	3	0	3	4	10015	1		1		1	2	0	4	2	5	1	0	1	5	1	1	1	1	0	0	1	0	0	0	1	0	5	5	3
82	After	2020-04-03 19:13:43	R_pAk3VNy3Rz0s8s9	40	3	0	3	4	10015	1		1		1	2	0	4	2	5	1	0	1	5	1	1	1	1	0	1	1	0	0	0	1	0	5	1	3
83	Before	2020-04-03 19:15:52	R_3prKZGAzPXTMcLf	35	4	0	4	5	10018	1		1		1	1	0	4	4	3	1	1	2	5	4	5	0	1	1	0	1	0	0	0	1	0	5	4	2
83	After	2020-04-03 19:15:52	R_3prKZGAzPXTMcLf	35	4	0	4	5	10018	1		1		1	1	0	4	4	3	1	1	2	5	4	5	0	1	1	1	1	0	0	0	1	1	1	1	2
84	Before	2020-04-03 19:17:45	R_3nBCym9ak6TGIBg	66	4	0	3	1	11373	2		5		0			4	4	4	4	1	5	4	4	5	0	1	1	0	0	1	1	0	1	0	5	5	5
84	After	2020-04-03 19:17:45	R_3nBCym9ak6TGIBg	66	4	0	3	1	11373	2		5		0			4	4	4	4	1	5	4	4	5	0	1	1	1	0	1	1	0	1	1	2	2	5
85	Before	2020-04-03 19:18:10	R_1N2Zft4ls7AHmhV	35	4	0	4	5	10002	1		1		1	1	1	5	5	3	5	1	5	4	5	5	0	1	1	0	1	0	0	0	1	0	5	5	2
85	After	2020-04-03 19:18:10	R_1N2Zft4ls7AHmhV	35	4	0	4	5	10002	1		1		1	1	1	5	5	3	5	1	5	4	5	5	0	1	1	1	1	0	0	0	1	1	2	2	2
86	Before	2020-04-03 19:24:48	R_1DCoNfbUKzCo8eJ	65	4	1	1	3	11102	2		1		0			4	5	3	2	1	4	4	4	5	0	1	1	0	1	0	0	0	1	0	5	5	5
86	After	2020-04-03 19:24:48	R_1DCoNfbUKzCo8eJ	65	4	1	1	3	11102	2		1		0			4	5	3	2	1	4	4	4	5	0	1	1	1	1	0	0	0	1	1	2	2	5
87	Before	2020-04-03 19:27:30	R_2ARU7UHa12baznA	25	4	0	1	1	11434	0	0	3		0		0	1	1	1	1	1	3	4	4	2	0	1	1	0	0	0	0	0	1	0	2	1	1
87	After	2020-04-03 19:27:30	R_2ARU7UHa12baznA	25	4	0	1	1	11434	0	0	3		0		0	1	1	1	1	1	3	4	4	2	0	1	1	1	0	0	0	0	1	1	3	2	1
88	Before	2020-04-03 19:30:36	R_1DUtyRlnlb3B8Gf	46	3	1	2	1	12345	1		1		0		0	5	3	5	5	0	5	5	5	5	0	1	0	0	1	0	0	0	1	0	5	3	3
88	After	2020-04-03 19:30:36	R_1DUtyRlnlb3B8Gf	46	3	1	2	1	12345	1		1		0		0	5	3	5	5	0	5	5	5	5	0	1	0	1	1	0	0	0	1	0	3	3	3
89	Before	2020-04-03 19:31:55	R_3j0WQdF5uUCJj1o	85	4	0	2	2	11356	2		2		0			3	1	1	1	1	4	3	4	5	0	1	1	0	0	0	0	1	1	0	3	5	5
89	After	2020-04-03 19:31:55	R_3j0WQdF5uUCJj1o	85	4	0	2	2	11356	2		2		0			3	1	1	1	1	4	3	4	5	0	1	1	1	0	0	0	1	1	1	1	1	5
90	Before	2020-04-03 19:37:51	R_a2vHPYjqJZkZ2ed	22	4	1	3	1	10029	0	1	0	Mixed White and Latina	0		0	4	2	2	2	0	4	3	4	5	0	1	1	0	0	0	0	0	1	0	4	5	1
90	After	2020-04-03 19:37:51	R_a2vHPYjqJZkZ2ed	22	4	1	3	1	10029	0	1	0	Mixed White and Latina	0		0	4	2	2	2	0	4	3	4	5	0	1	1	1	0	0	0	0	1	0	4	2	1
91	Before	2020-04-03 19:40:02	R_8Gn9s0vsRleKy7D	40	4	1	4	4	10044	1		1		1	1	0	5	4	4	2	1	4	5	4	5	0	1	1	0	1	0	0	0	1	0	2	4	3
91	After	2020-04-03 19:40:02	R_8Gn9s0vsRleKy7D	40	4	1	4	4	10044	1		1		1	1	0	5	4	4	2	1	4	5	4	5	0	1	1	1	1	0	0	0	1	1	1	2	3
92	Before	2020-04-03 19:40:50	R_XvpO5lFr9jQQhd7	45	4	0	3	3	10001	1		1		1	1	0	4	5	4	5	1	5	4	4	5	1	1	1	0	1	0	1	1	1	0	2	4	3
92	After	2020-04-03 19:40:50	R_XvpO5lFr9jQQhd7	45	4	0	3	3	10001	1		1		1	1	0	4	5	4	5	1	5	4	4	5	1	1	1	1	1	0	1	1	1	1	1	1	3
93	Before	2020-04-03 19:43:54	R_2wno9x0UgdjMKEi	29	4	1	4	2	10025	1		1		0		0	2	2	4	2	0	4	3	4	5	0	1	1	0	1	0	0	0	1	0	4	4	1
93	After	2020-04-03 19:43:54	R_2wno9x0UgdjMKEi	29	4	1	4	2	10025	1		1		0		0	2	2	4	2	0	4	3	4	5	0	1	1	1	1	0	0	0	1	0	2	2	1
94	Before	2020-04-03 19:44:02	R_325wKxmhMoRjkkO	31	4	0	4	3	10037	1		1		0		0	4	3	2	1	0	5	4	4	5	0	1	1	0	1	0	0	0	1	0	3	5	2
94	After	2020-04-03 19:44:02	R_325wKxmhMoRjkkO	31	4	0	4	3	10037	1		1		0		0	4	3	2	1	0	5	4	4	5	0	1	1	1	1	0	0	0	1	0	2	1	2
95	Before	2020-04-03 19:45:12	R_qR8fG6hEm7bBIiZ	26	4	0	1	1	11232	1		2		0		0	4	4	4	4	1	5	5	5	5	0	1	1	0	0	0	0	0	1	0	4	5	1
95	After	2020-04-03 19:45:12	R_qR8fG6hEm7bBIiZ	26	4	0	1	1	11232	1		2		0		0	4	4	4	4	1	5	5	5	5	0	1	1	1	0	0	0	0	1	1	5	1	1
96	Before	2020-04-03 19:46:00	R_30bN92zN6dEAqwK	25	4	0	1	2	10080	0	0	2		0		1	2	3	1	1	1	4	4	5	4	1	1	1	0	0	0	0	0	1	0	4	5	1
96	After	2020-04-03 19:46:00	R_30bN92zN6dEAqwK	25	4	0	1	2	10080	0	0	2		0		1	2	3	1	1	1	4	4	5	4	1	1	1	1	0	0	0	0	1	1	2	2	1
97	Before	2020-04-03 19:47:20	R_2RWWA8DocT5WaAX	50	4	0	4	2	10002	1		1		1	1	0	5	5	4	5	1	4	5	5	4	0	1	1	0	1	0	0	0	1	0	5	3	4
97	After	2020-04-03 19:47:20	R_2RWWA8DocT5WaAX	50	4	0	4	2	10002	1		1		1	1	0	5	5	4	5	1	4	5	5	4	0	1	1	1	1	0	0	0	1	1	3	2	4
98	Before	2020-04-03 19:47:42	R_1lhsoOAeBlVABhi	34	4	0	4	2	10039	1		1		0		0	2	2	2	1	1	4	4	4	5	0	1	1	0	1	0	0	0	1	0	4	5	2
98	After	2020-04-03 19:47:42	R_1lhsoOAeBlVABhi	34	4	0	4	2	10039	1		1		0		0	2	2	2	1	1	4	4	4	5	0	1	1	1	1	0	0	0	1	1	3	5	2
99	Before	2020-04-03 19:48:43	R_1KvezS4lSbJya36	31	4	0	3	3	10029	1		2		1	1	1	4	4	4	4	1	5	4	4	4	1	1	1	0	0	0	0	1	1	0	4	4	2
99	After	2020-04-03 19:48:43	R_1KvezS4lSbJya36	31	4	0	3	3	10029	1		2		1	1	1	4	4	4	4	1	5	4	4	4	1	1	1	1	0	0	0	1	1	1	1	2	2
100	Before	2020-04-03 19:49:29	R_294aIHD9e94O0fK	45	4	0	4	5	10013	1		1		1	2	1	4	4	4	5	1	5	5	4	4	1	1	1	0	1	0	0	0	1	0	4	4	3
100	After	2020-04-03 19:49:29	R_294aIHD9e94O0fK	45	4	0	4	5	10013	1		1		1	2	1	4	4	4	5	1	5	5	4	4	1	1	1	1	1	0	0	0	1	1	2	2	3
101	Before	2020-04-03 19:50:02	R_2Ymk5eMRYPfkpun	75	3	0	2	2	14228	2		1		0			3	3	3	3	0	5	5	5	5	0	1	0	0	1	0	0	0	1	0	4	3	5
101	After	2020-04-03 19:50:02	R_2Ymk5eMRYPfkpun	75	3	0	2	2	14228	2		1		0			3	3	3	3	0	5	5	5	5	0	1	0	1	1	0	0	0	1	0	1	1	5
102	Before	2020-04-03 19:55:20	R_1rHbVwv1uTSxhAT	53	4	0	4	4	11365	1		1		1	1	0	4	1	1	1	0	2	4	2	5	0	1	1	0	1	0	0	0	1	0	3	4	4
102	After	2020-04-03 19:55:20	R_1rHbVwv1uTSxhAT	53	4	0	4	4	11365	1		1		1	1	0	4	1	1	1	0	2	4	2	5	0	1	1	1	1	0	0	0	1	0	3	2	4
103	Before	2020-04-03 19:58:51	R_eY7TDUPLyiO0SnD	30	4	0	3	4	10001	1		1		1	1	0	3	3	4	3	1	5	4	5	5	0	1	1	0	1	0	1	0	1	0	3	4	2
103	After	2020-04-03 19:58:51	R_eY7TDUPLyiO0SnD	30	4	0	3	4	10001	1		1		1	1	0	3	3	4	3	1	5	4	5	5	0	1	1	1	1	0	1	0	1	1	1	1	2
104	Before	2020-04-03 19:59:48	R_3k5I5E01mtk3CMk	25	3	1	1	1	12550	1		3		1	2	1	5	5	5	1	1	5	5	5	5	0	1	0	0	0	0	0	0	1	0	5	5	1
104	After	2020-04-03 19:59:48	R_3k5I5E01mtk3CMk	25	3	1	1	1	12550	1		3		1	2	1	5	5	5	1	1	5	5	5	5	0	1	0	1	0	0	0	0	1	1	1	2	1
105	Before	2020-04-03 19:59:55	R_3HhuAF4Zw2QpPcC	25	4	1	2	2	10040	0	1	3		0		0	4	1	4	1	1	4	5	4	5	0	1	1	0	0	0	0	0	1	0	5	5	1
105	After	2020-04-03 19:59:55	R_3HhuAF4Zw2QpPcC	25	4	1	2	2	10040	0	1	3		0		0	4	1	4	1	1	4	5	4	5	0	1	1	1	0	0	0	0	1	1	3	5	1
106	Before	2020-04-03 20:00:08	R_22lXqx67f9vdeTd	50	4	0	4	5	10055	1		1		1	2	1	5	4	4	4	1	1	5	5	5	1	1	1	0	1	0	1	0	1	0	5	5	4
106	After	2020-04-03 20:00:08	R_22lXqx67f9vdeTd	50	4	0	4	5	10055	1		1		1	2	1	5	4	4	4	1	1	5	5	5	1	1	1	1	1	0	1	0	1	1	1	1	4
107	Before	2020-04-03 20:03:45	R_2ci07nAqpLxYY8X	34	4	0	4	4	10002	1		3		0		1	5	4	5	4	1	5	5	5	5	1	1	1	0	0	0	0	0	1	0	5	5	2
107	After	2020-04-03 20:03:45	R_2ci07nAqpLxYY8X	34	4	0	4	4	10002	1		3		0		1	5	4	5	4	1	5	5	5	5	1	1	1	1	0	0	0	0	1	1	1	1	2
108	Before	2020-04-03 20:05:14	R_CkPsq9zPeUlGsJr	41	4	0	4	4	10080	1		1		1	2	0	5	5	5	5	1	5	5	5	5	1	1	1	0	1	0	1	0	1	0	5	5	3
108	After	2020-04-03 20:05:14	R_CkPsq9zPeUlGsJr	41	4	0	4	4	10080	1		1		1	2	0	5	5	5	5	1	5	5	5	5	1	1	1	1	1	0	1	0	1	1	5	1	3
109	Before	2020-04-03 20:05:19	R_3Pvod0f60H9YC25	37	4	1	4	4	11203	1		2		0		0	4	5	4	5	1	3	4	3	1	1	1	1	0	0	0	0	0	1	0	5	5	2
109	After	2020-04-03 20:05:19	R_3Pvod0f60H9YC25	37	4	1	4	4	11203	1		2		0		0	4	5	4	5	1	3	4	3	1	1	1	1	1	0	0	0	0	1	1	3	3	2
110	Before	2020-04-03 20:06:42	R_1GwSrEBvmHKQuET	40	4	0	2	2	10001	1		3		1	2	0	5	5	5	3	1	5	5	5	5	1	1	1	0	0	0	0	0	1	0	5	5	3
110	After	2020-04-03 20:06:42	R_1GwSrEBvmHKQuET	40	4	0	2	2	10001	1		3		1	2	0	5	5	5	3	1	5	5	5	5	1	1	1	1	0	0	0	0	1	1	2	2	3
111	Before	2020-04-03 20:07:27	R_2CH3LolV3Xnm3o5	30	4	0	3	5	10001	1		1		1	2	1	4	4	4	3	1	5	4	5	5	0	1	1	0	1	0	0	0	1	0	3	2	2
111	After	2020-04-03 20:07:27	R_2CH3LolV3Xnm3o5	30	4	0	3	5	10001	1		1		1	2	1	4	4	4	3	1	5	4	5	5	0	1	1	1	1	0	0	0	1	1	2	1	2
112	Before	2020-04-03 20:07:28	R_1FG8rWICqLYLAkF	24	4	0	2	2	10017	1		5		1	2	1	5	4	4	3	1	3	1	3	4	1	1	1	0	0	1	1	1	1	0	5	3	1
112	After	2020-04-03 20:07:28	R_1FG8rWICqLYLAkF	24	4	0	2	2	10017	1		5		1	2	1	5	4	4	3	1	3	1	3	4	1	1	1	1	0	1	1	1	1	1	3	2	1
113	Before	2020-04-03 20:10:22	R_3sjEeD6fMBVcOQ9	24	3	1	3	2	11208	1		3		1	2	0	5	4	4	2	1	5	4	5	5	0	1	0	0	0	0	0	0	1	0	4	5	1
113	After	2020-04-03 20:10:22	R_3sjEeD6fMBVcOQ9	24	3	1	3	2	11208	1		3		1	2	0	5	4	4	2	1	5	4	5	5	0	1	0	1	0	0	0	0	1	1	4	2	1
114	Before	2020-04-03 20:10:48	R_3rHfjldwt3u6gyH	39	3	1	2	2	13215	0	0	1		1	1	1	4	2	3	1	0	4	4	4	5	0	1	0	0	1	0	0	0	1	0	4	4	2
114	After	2020-04-03 20:10:48	R_3rHfjldwt3u6gyH	39	3	1	2	2	13215	0	0	1		1	1	1	4	2	3	1	0	4	4	4	5	0	1	0	1	1	0	0	0	1	0	2	2	2
115	Before	2020-04-03 20:14:37	R_2fpW4uaDoMmJubx	38	4	0	4	3	10011	1		1		1	1	0	4	5	1	2	1	5	4	5	5	0	1	1	0	1	0	0	0	1	0	4	4	2
115	After	2020-04-03 20:14:37	R_2fpW4uaDoMmJubx	38	4	0	4	3	10011	1		1		1	1	0	4	5	1	2	1	5	4	5	5	0	1	1	1	1	0	0	0	1	1	2	1	2
116	Before	2020-04-03 20:14:55	R_3QYN5w3h9JritH8	34	3	1	1	1	11427	1		5		1	1	0	1	1	1	1	1	5	5	5	4	0	1	0	0	0	1	0	0	1	0	1	3	2
116	After	2020-04-03 20:14:55	R_3QYN5w3h9JritH8	34	3	1	1	1	11427	1		5		1	1	0	1	1	1	1	1	5	5	5	4	0	1	0	1	0	1	0	0	1	1	1	3	2
117	Before	2020-04-03 20:26:41	R_1k0mP00lenWFnc7	45	4	0	4	1	10001	1		1		1	1	0	5	5	5	4	1	5	5	5	5	1	1	1	0	1	0	1	1	1	0	5	5	3
117	After	2020-04-03 20:26:41	R_1k0mP00lenWFnc7	45	4	0	4	1	10001	1		1		1	1	0	5	5	5	4	1	5	5	5	5	1	1	1	1	1	0	1	1	1	1	2	1	3
118	Before	2020-04-03 20:27:03	R_WdPUXfPFzuIpgIh	60	4	0	3	2	11101	1		1		0		0	4	3	4	2	1	4	2	4	5	0	1	1	0	1	0	0	1	1	0	4	4	5
118	After	2020-04-03 20:27:03	R_WdPUXfPFzuIpgIh	60	4	0	3	2	11101	1		1		0		0	4	3	4	2	1	4	2	4	5	0	1	1	1	1	0	0	1	1	1	2	2	5
119	Before	2020-04-03 20:29:17	R_3PNw1Ly3yxtv2X4	40	4	0	4	5	10016	1		1		1	2	0	3	3	3	3	1	3	3	3	3	1	1	1	0	1	0	1	0	1	0	3	3	3
119	After	2020-04-03 20:29:17	R_3PNw1Ly3yxtv2X4	40	4	0	4	5	10016	1		1		1	2	0	3	3	3	3	1	3	3	3	3	1	1	1	1	1	0	1	0	1	1	3	3	3
120	Before	2020-04-03 20:29:42	R_3GqhxtgmNbh8pLs	42	4	0	2	4	10002	1		1		1	1	1	5	5	4	5	1	5	5	5	5	0	1	1	0	1	0	0	0	1	0	5	1	3
120	After	2020-04-03 20:29:42	R_3GqhxtgmNbh8pLs	42	4	0	2	4	10002	1		1		1	1	1	5	5	4	5	1	5	5	5	5	0	1	1	1	1	0	0	0	1	1	1	1	3
121	Before	2020-04-03 20:30:26	R_2f3YEU85x1SAwfA	36	4	1	3	2	10458	1		2		1	4	1	5	5	1	1	1	4	5	4	5	0	1	1	0	0	0	0	0	1	0	5	5	2
121	After	2020-04-03 20:30:26	R_2f3YEU85x1SAwfA	36	4	1	3	2	10458	1		2		1	4	1	5	5	1	1	1	4	5	4	5	0	1	1	1	0	0	0	0	1	1	2	1	2
122	Before	2020-04-03 20:31:09	R_us7pARFw9oXrQat	28	4	0	3	1	11226	1		4		0		0	5	5	3	1	1	5	5	5	5	0	1	1	0	0	0	0	0	1	0	3	2	1
122	After	2020-04-03 20:31:09	R_us7pARFw9oXrQat	28	4	0	3	1	11226	1		4		0		0	5	5	3	1	1	5	5	5	5	0	1	1	1	0	0	0	0	1	1	3	1	1
123	Before	2020-04-03 20:34:15	R_3OoZvIBqOwPyTwZ	23	3	1	3	2	11364	1		5		0		0	3	1	3	3	1	4	2	3	5	0	1	0	0	0	1	0	0	1	0	5	5	1
123	After	2020-04-03 20:34:15	R_3OoZvIBqOwPyTwZ	23	3	1	3	2	11364	1		5		0		0	3	1	3	3	1	4	2	3	5	0	1	0	1	0	1	0	0	1	1	4	4	1
124	Before	2020-04-03 20:42:23	R_3FKg4AlDSsR33ew	42	4	1	4	5	10001	1		1		1	1	0	5	4	2	2	1	5	5	5	5	0	1	1	0	1	0	0	0	1	0	4	4	3
124	After	2020-04-03 20:42:23	R_3FKg4AlDSsR33ew	42	4	1	4	5	10001	1		1		1	1	0	5	4	2	2	1	5	5	5	5	0	1	1	1	1	0	0	0	1	1	1	1	3
125	Before	2020-04-03 20:42:32	R_2tteMmVT4pNJvS2	24	4	0	4	3	10001	1		1		1	1	0	4	3	2	1	1	4	5	5	5	0	1	1	0	1	0	0	0	1	0	5	4	1
125	After	2020-04-03 20:42:32	R_2tteMmVT4pNJvS2	24	4	0	4	3	10001	1		1		1	1	0	4	3	2	1	1	4	5	5	5	0	1	1	1	1	0	0	0	1	1	3	2	1
126	Before	2020-04-03 20:46:07	R_3kyTeDcYVJ390nl	27	4	1	2	1	11237	0	1	1		0		0	5	4	4	4	1	4	3	4	5	0	1	1	0	1	0	0	1	1	0	4	4	1
126	After	2020-04-03 20:46:07	R_3kyTeDcYVJ390nl	27	4	1	2	1	11237	0	1	1		0		0	5	4	4	4	1	4	3	4	5	0	1	1	1	1	0	0	1	1	1	2	2	1
127	Before	2020-04-03 20:47:29	R_3qEh2XSvNL2WzfI	27	3	1	3	3	14591	1		1		1	1	1	4	4	3	3	0	3	4	4	3	0	1	0	0	1	0	0	0	1	0	4	3	1
127	After	2020-04-03 20:47:29	R_3qEh2XSvNL2WzfI	27	3	1	3	3	14591	1		1		1	1	1	4	4	3	3	0	3	4	4	3	0	1	0	1	1	0	0	0	1	0	4	2	1
128	Before	2020-04-03 20:52:04	R_RkmNgdLiThHDBfz	46	3	1	4	2	13219	1		1		0		0	5	2	2	2	1	4	4	4	5	0	1	0	0	1	0	0	0	1	0	5	5	3
128	After	2020-04-03 20:52:04	R_RkmNgdLiThHDBfz	46	3	1	4	2	13219	1		1		0		0	5	2	2	2	1	4	4	4	5	0	1	0	1	1	0	0	0	1	1	3	2	3
129	Before	2020-04-03 20:52:05	R_1I3FDLMmQCVpCFB	22	4	1	3	3	11218	0	1	2		0		0	4	2	5	1	1	5	5	5	5	1	1	1	0	0	0	0	1	1	0	5	5	1
129	After	2020-04-03 20:52:05	R_1I3FDLMmQCVpCFB	22	4	1	3	3	11218	0	1	2		0		0	4	2	5	1	1	5	5	5	5	1	1	1	1	0	0	0	1	1	1	4	1	1
130	Before	2020-04-03 20:52:08	R_3qEYlH2EAda8uxy	28	4	1	3	3	10009	1		2		0		0	4	2	4	2	1	4	4	4	5	0	1	1	0	0	0	0	0	1	0	5	5	1
130	After	2020-04-03 20:52:08	R_3qEYlH2EAda8uxy	28	4	1	3	3	10009	1		2		0		0	4	2	4	2	1	4	4	4	5	0	1	1	1	0	0	0	0	1	1	2	4	1
131	Before	2020-04-03 20:55:34	R_yZPWa4Iq0UdvSEh	50	4	0	4	5	10044	1		1		1	2	1	5	4	5	5	1	5	5	5	5	1	1	1	0	1	0	1	0	1	0	5	5	4
131	After	2020-04-03 20:55:34	R_yZPWa4Iq0UdvSEh	50	4	0	4	5	10044	1		1		1	2	1	5	4	5	5	1	5	5	5	5	1	1	1	1	1	0	1	0	1	1	1	1	4
132	Before	2020-04-03 20:56:13	R_9Ty7xzJ88ZLgvxD	45	4	0	3	5	10006	1		1		1	1	0	5	5	5	4	1	4	4	5	5	0	1	1	0	1	0	0	0	1	0	4	5	3
132	After	2020-04-03 20:56:13	R_9Ty7xzJ88ZLgvxD	45	4	0	3	5	10006	1		1		1	1	0	5	5	5	4	1	4	4	5	5	0	1	1	1	1	0	0	0	1	1	5	3	3
133	Before	2020-04-03 20:57:10	R_vc1PxSlVp3pyzJv	40	4	1	4	5	10037	1		1		1	1	1	4	4	5	2	1	4	4	4	4	0	1	1	0	1	0	0	0	1	0	4	4	3
133	After	2020-04-03 20:57:10	R_vc1PxSlVp3pyzJv	40	4	1	4	5	10037	1		1		1	1	1	4	4	5	2	1	4	4	4	4	0	1	1	1	1	0	0	0	1	1	1	1	3
134	Before	2020-04-03 20:58:46	R_1FEcs38lAk54yK8	52	3	1	2	2	11590	1		1		0		0	4	4	4	4	0	1	1	3	5	1	1	0	0	1	0	0	0	1	0	5	3	4
134	After	2020-04-03 20:58:46	R_1FEcs38lAk54yK8	52	3	1	2	2	11590	1		1		0		0	4	4	4	4	0	1	1	3	5	1	1	0	1	1	0	0	0	1	0	2	2	4
135	Before	2020-04-03 21:06:32	R_3fkKtYwJozQkIUC	60	3	1	3	1	14225	0	0	1		0		0	3	1	1	1	0	4	2	3	5	0	1	0	0	1	0	0	0	1	0	3	4	5
135	After	2020-04-03 21:06:32	R_3fkKtYwJozQkIUC	60	3	1	3	1	14225	0	0	1		0		0	3	1	1	1	0	4	2	3	5	0	1	0	1	1	0	0	0	1	0	3	3	5
136	Before	2020-04-03 21:07:30	R_2OVXMJFTq3HsIrh	26	4	0	2	2	10003	0	1	2		1	3	0	3	3	4	3	1	1	2	3	5	0	1	1	0	0	0	0	0	1	0	4	4	1
136	After	2020-04-03 21:07:30	R_2OVXMJFTq3HsIrh	26	4	0	2	2	10003	0	1	2		1	3	0	3	3	4	3	1	1	2	3	5	0	1	1	1	0	0	0	0	1	1	3	3	1
137	Before	2020-04-03 21:08:10	R_pbg5zQ0mcMd82k1	77	2	1	2	1	11554	1		1		0			4	1	4	1	0	3	4	4	5	0	1	0	0	1	0	0	0	1	0	4	5	5
137	After	2020-04-03 21:08:10	R_pbg5zQ0mcMd82k1	77	2	1	2	1	11554	1		1		0			4	1	4	1	0	3	4	4	5	0	1	0	1	1	0	0	0	1	0	5	1	5
138	Before	2020-04-03 21:08:34	R_3NXowgVCKz41Lgy	31	4	1	4	4	10001	1		1		1	2	0	5	5	4	5	1	4	4	5	5	0	1	1	0	1	0	0	0	1	0	3	4	2
138	After	2020-04-03 21:08:34	R_3NXowgVCKz41Lgy	31	4	1	4	4	10001	1		1		1	2	0	5	5	4	5	1	4	4	5	5	0	1	1	1	1	0	0	0	1	1	4	1	2
139	Before	2020-04-03 21:10:26	R_2cdCGKLsqdWCENL	70	4	1	1	1	11215	2		1		0			2	2	3	1	1	3	4	4	5	0	1	1	0	1	0	1	0	1	0	4	4	5
139	After	2020-04-03 21:10:26	R_2cdCGKLsqdWCENL	70	4	1	1	1	11215	2		1		0			2	2	3	1	1	3	4	4	5	0	1	1	1	1	0	1	0	1	1	3	1	5
140	Before	2020-04-03 21:10:38	R_3F4EmrIIzmS83xd	31	4	1	4	4	10001	1		1		1	2	0	4	4	5	5	1	4	5	5	5	0	1	1	0	1	0	0	0	1	0	5	5	2
140	After	2020-04-03 21:10:38	R_3F4EmrIIzmS83xd	31	4	1	4	4	10001	1		1		1	2	0	4	4	5	5	1	4	5	5	5	0	1	1	1	1	0	0	0	1	1	3	1	2
141	Before	2020-04-03 21:12:24	R_2qF1V7zEbuEwrnc	35	4	0	4	5	10001	1		1		1	1	1	5	4	4	4	1	2	2	1	1	1	1	1	0	1	0	0	0	1	0	5	4	2
141	After	2020-04-03 21:12:24	R_2qF1V7zEbuEwrnc	35	4	0	4	5	10001	1		1		1	1	1	5	4	4	4	1	2	2	1	1	1	1	1	1	1	0	0	0	1	1	2	2	2
142	Before	2020-04-03 21:13:41	R_6nV3iIq4MZ3W4zD	28	4	1	3	2	11221	0	1	1		0		0	5	5	5	4	1	4	1	4	5	0	1	1	0	1	0	0	0	1	0	5	5	1
142	After	2020-04-03 21:13:41	R_6nV3iIq4MZ3W4zD	28	4	1	3	2	11221	0	1	1		0		0	5	5	5	4	1	4	1	4	5	0	1	1	1	1	0	0	0	1	1	3	3	1
143	Before	2020-04-03 21:14:31	R_31GhKq1a69Ip8TP	35	4	1	4	3	11201	0	1	1		0		0	4	1	2	1	1	4	5	3	5	0	1	1	0	1	0	1	0	1	0	4	5	2
143	After	2020-04-03 21:14:31	R_31GhKq1a69Ip8TP	35	4	1	4	3	11201	0	1	1		0		0	4	1	2	1	1	4	5	3	5	0	1	1	1	1	0	1	0	1	1	2	2	2
144	Before	2020-04-03 21:14:34	R_25R7MC4fpSxxmBH	31	3	1	4	4	14224	1		1		0		0	4	1	2	1	0	3	3	4	5	0	1	0	0	1	0	0	0	1	0	4	4	2
144	After	2020-04-03 21:14:34	R_25R7MC4fpSxxmBH	31	3	1	4	4	14224	1		1		0		0	4	1	2	1	0	3	3	4	5	0	1	0	1	1	0	0	0	1	0	3	2	2
145	Before	2020-04-03 21:14:51	R_2RaWP08Nr9Dcs96	55	3	1	2	2	11967	1		1		0		0	5	2	5	1	0	4	4	4	5	0	1	0	0	1	0	1	0	1	0	5	4	4
145	After	2020-04-03 21:14:51	R_2RaWP08Nr9Dcs96	55	3	1	2	2	11967	1		1		0		0	5	2	5	1	0	4	4	4	5	0	1	0	1	1	0	1	0	1	0	2	1	4
146	Before	2020-04-03 21:16:50	R_w5Alv4hWs8aJubn	25	4	0	4	3	11217	1		5		0		0	2	1	2	1	0	4	5	3	5	0	1	1	0	0	1	0	0	1	0	4	5	1
146	After	2020-04-03 21:16:50	R_w5Alv4hWs8aJubn	25	4	0	4	3	11217	1		5		0		0	2	1	2	1	0	4	5	3	5	0	1	1	1	0	1	0	0	1	0	2	2	1
147	Before	2020-04-03 21:19:52	R_24cH1T8YSnhmCPj	40	3	1	2	1	10567	0	0	1		0		0	4	2	3	1	1	4	4	4	5	0	1	0	0	1	0	1	0	1	0	4	4	3
147	After	2020-04-03 21:19:52	R_24cH1T8YSnhmCPj	40	3	1	2	1	10567	0	0	1		0		0	4	2	3	1	1	4	4	4	5	0	1	0	1	1	0	1	0	1	1	3	3	3
148	Before	2020-04-03 21:20:49	R_qE3CgeAzeDFDlrr	48	4	0	3	4	11791	1		5		0		0	4	2	3	1	1	4	4	3	5	0	1	1	0	0	1	0	0	1	0	3	4	3
148	After	2020-04-03 21:20:49	R_qE3CgeAzeDFDlrr	48	4	0	3	4	11791	1		5		0		0	4	2	3	1	1	4	4	3	5	0	1	1	1	0	1	0	0	1	1	3	3	3
149	Before	2020-04-03 21:21:00	R_1C6HHfpTHYxUahr	40	4	0	4	5	10080	1		1		0		0	5	5	5	5	1	5	5	5	5	0	1	1	0	1	0	1	0	1	0	5	5	3
149	After	2020-04-03 21:21:00	R_1C6HHfpTHYxUahr	40	4	0	4	5	10080	1		1		0		0	5	5	5	5	1	5	5	5	5	0	1	1	1	1	0	1	0	1	1	1	1	3
150	Before	2020-04-03 21:21:16	R_2BxsexxYVWsPxxy	41	4	1	2	1	10025	1		2		1	1	0	2	4	4	2	1	5	5	5	5	0	1	1	0	0	0	0	0	1	0	4	4	3
150	After	2020-04-03 21:21:16	R_2BxsexxYVWsPxxy	41	4	1	2	1	10025	1		2		1	1	0	2	4	4	2	1	5	5	5	5	0	1	1	1	0	0	0	0	1	1	2	2	3
151	Before	2020-04-03 21:27:20	R_25SWAPU5Fo0z6TB	33	4	1	1	3	10901	1		1		1	1	0	2	1	2	1	0	4	5	4	5	0	1	1	0	1	0	1	0	1	0	3	4	2
151	After	2020-04-03 21:27:20	R_25SWAPU5Fo0z6TB	33	4	1	1	3	10901	1		1		1	1	0	2	1	2	1	0	4	5	4	5	0	1	1	1	1	0	1	0	1	0	1	1	2
152	Before	2020-04-03 21:32:56	R_3qCK6xpsipcB7Ko	22	3	1	3	1	10598	1		1		0		1	4	2	2	1	0	4	4	4	5	0	1	0	0	1	0	0	0	1	0	4	4	1
152	After	2020-04-03 21:32:56	R_3qCK6xpsipcB7Ko	22	3	1	3	1	10598	1		1		0		1	4	2	2	1	0	4	4	4	5	0	1	0	1	1	0	0	0	1	0	2	2	1
153	Before	2020-04-03 21:39:03	R_1C7VjAywstQEUhb	35	3	1	2	5	10964	1		1		1	1	1	5	2	4	1	0	4	4	4	5	1	1	0	0	1	0	0	0	1	0	5	5	2
153	After	2020-04-03 21:39:03	R_1C7VjAywstQEUhb	35	3	1	2	5	10964	1		1		1	1	1	5	2	4	1	0	4	4	4	5	1	1	0	1	1	0	0	0	1	0	4	1	2
154	Before	2020-04-03 21:39:16	R_3oFLHT1ozGKVW7K	37	3	1	3	5	11778	0	1	3		0		0	4	3	3	2	0	3	2	4	5	0	1	0	0	0	0	0	0	1	0	3	4	2
154	After	2020-04-03 21:39:16	R_3oFLHT1ozGKVW7K	37	3	1	3	5	11778	0	1	3		0		0	4	3	3	2	0	3	2	4	5	0	1	0	1	0	0	0	0	1	0	4	2	2
155	Before	2020-04-03 21:39:48	R_1NyUF5pmE76SxnU	64	3	0	2	2	11742	2		1		1	0	0	4	4	4	3	1	4	4	4	5	0	1	0	0	1	0	1	0	1	0	4	4	5
155	After	2020-04-03 21:39:48	R_1NyUF5pmE76SxnU	64	3	0	2	2	11742	2		1		1	0	0	4	4	4	3	1	4	4	4	5	0	1	0	1	1	0	1	0	1	1	2	2	5
156	Before	2020-04-03 21:40:40	R_2ysaT2BrIa1MA7B	31	4	1	1	1	12206	1		3		0		0	5	5	5	2	1	4	5	4	5	0	1	1	0	0	0	0	1	1	0	5	3	2
156	After	2020-04-03 21:40:40	R_2ysaT2BrIa1MA7B	31	4	1	1	1	12206	1		3		0		0	5	5	5	2	1	4	5	4	5	0	1	1	1	0	0	0	1	1	1	5	5	2
157	Before	2020-04-03 21:47:04	R_1FA5K5gUlKZ1A4B	30	3	1	4	3	10960	1		1		0		0	4	4	4	3	1	4	4	3	5	0	1	0	0	1	0	1	0	1	0	5	5	2
157	After	2020-04-03 21:47:04	R_1FA5K5gUlKZ1A4B	30	3	1	4	3	10960	1		1		0		0	4	4	4	3	1	4	4	3	5	0	1	0	1	1	0	1	0	1	1	2	2	2
158	Before	2020-04-03 21:48:07	R_12F3alcnYTPWsmw	38	3	1	2	1	14546	0	0	1		0		0	5	2	5	1	1	4	5	4	5	0	1	0	0	1	0	1	0	1	0	5	4	2
158	After	2020-04-03 21:48:07	R_12F3alcnYTPWsmw	38	3	1	2	1	14546	0	0	1		0		0	5	2	5	1	1	4	5	4	5	0	1	0	1	1	0	1	0	1	1	2	2	2
159	Before	2020-04-03 21:48:21	R_sCk14k9267RTJHr	22	3	1	2	2	11717	1		2		0		1	4	2	4	2	1	4	4	4	5	1	1	0	0	0	0	0	0	1	0	4	4	1
159	After	2020-04-03 21:48:21	R_sCk14k9267RTJHr	22	3	1	2	2	11717	1		2		0		1	4	2	4	2	1	4	4	4	5	1	1	0	1	0	0	0	0	1	1	2	2	1
160	Before	2020-04-03 21:53:58	R_1hQIzda9RSbrhmO	36	3	1	4	4	10977	1		1		1	2	0	2	1	2	1	0	3	4	3	5	0	1	0	0	1	0	0	0	1	0	3	4	2
160	After	2020-04-03 21:53:58	R_1hQIzda9RSbrhmO	36	3	1	4	4	10977	1		1		1	2	0	2	1	2	1	0	3	4	3	5	0	1	0	1	1	0	0	0	1	0	2	2	2
161	Before	2020-04-03 21:56:12	R_2EtMvT6LAT6SCOi	21	4	1	3	2	11223	0	1	5		0		0	5	2	5	2	0	5	5	5	4	1	1	1	0	0	1	1	0	1	0	5	5	1
161	After	2020-04-03 21:56:12	R_2EtMvT6LAT6SCOi	21	4	1	3	2	11223	0	1	5		0		0	5	2	5	2	0	5	5	5	4	1	1	1	1	0	1	1	0	1	0	1	1	1
162	Before	2020-04-03 21:57:36	R_r07Sf1syC4Ynn8t	21	4	1	1	1	11219	1		1		0		0	4	2	2	1	0	4	4	4	5	0	1	1	0	1	0	1	0	1	0	4	4	1
162	After	2020-04-03 21:57:36	R_r07Sf1syC4Ynn8t	21	4	1	1	1	11219	1		1		0		0	4	2	2	1	0	4	4	4	5	0	1	1	1	1	0	1	0	1	0	2	2	1
163	Before	2020-04-03 22:06:10	R_2vYaFgMnYCOpod4	39	4	1	3	2	11436	1		2		1	1	0	5	4	4	1	0	3	5	5	5	1	1	1	0	0	0	0	0	1	0	4	5	2
163	After	2020-04-03 22:06:10	R_2vYaFgMnYCOpod4	39	4	1	3	2	11436	1		2		1	1	0	5	4	4	1	0	3	5	5	5	1	1	1	1	0	0	0	0	1	0	3	2	2
164	Before	2020-04-03 22:07:06	R_2Ec9b46Y4ORxIu9	37	2	1	3	1	10701	0	0	3		0		0	5	4	5	4	1	1	2	1	2	0	1	0	0	0	0	0	1	1	0	1	2	2
164	After	2020-04-03 22:07:06	R_2Ec9b46Y4ORxIu9	37	2	1	3	1	10701	0	0	3		0		0	5	4	5	4	1	1	2	1	2	0	1	0	1	0	0	0	1	1	1	4	4	2
165	Before	2020-04-03 22:07:50	R_262W0tbBSFLVGRk	24	2	0	1	1	11230	1		2		0		0	3	2	3	2	1	3	5	3	5	1	1	0	0	0	0	0	1	1	0	2	5	1
165	After	2020-04-03 22:07:50	R_262W0tbBSFLVGRk	24	2	0	1	1	11230	1		2		0		0	3	2	3	2	1	3	5	3	5	1	1	0	1	0	0	0	1	1	1	1	2	1
166	Before	2020-04-03 22:09:58	R_BM0KyAzWCL28kvv	33	4	1	2	1	10451	0	0	3		0		0	3	3	3	1	0	3	5	3	5	0	1	1	0	0	0	0	0	1	0	4	5	2
166	After	2020-04-03 22:09:58	R_BM0KyAzWCL28kvv	33	4	1	2	1	10451	0	0	3		0		0	3	3	3	1	0	3	5	3	5	0	1	1	1	0	0	0	0	1	0	3	2	2
167	Before	2020-04-03 22:14:34	R_1dt2K3OyuJSMcRu	35	4	0	4	4	10018	1		1		1	1	1	5	5	5	5	1	4	5	5	5	0	1	1	0	1	0	0	0	1	0	4	4	2
167	After	2020-04-03 22:14:34	R_1dt2K3OyuJSMcRu	35	4	0	4	4	10018	1		1		1	1	1	5	5	5	5	1	4	5	5	5	0	1	1	1	1	0	0	0	1	1	5	3	2
168	Before	2020-04-03 22:16:22	R_3oTqLGemZQD4THz	30	4	1	4	5	10010	1		1		0		0	5	4	5	2	1	2	4	1	5	0	1	1	0	1	0	0	0	1	0	5	5	2
168	After	2020-04-03 22:16:22	R_3oTqLGemZQD4THz	30	4	1	4	5	10010	1		1		0		0	5	4	5	2	1	2	4	1	5	0	1	1	1	1	0	0	0	1	1	2	3	2
169	Before	2020-04-03 22:17:29	R_RqoJGDBWZZWBYml	44	4	0	3	4	10001	1		1		1	4	1	5	5	5	5	1	5	5	5	5	1	1	1	0	1	0	1	1	1	0	5	5	3
169	After	2020-04-03 22:17:29	R_RqoJGDBWZZWBYml	44	4	0	3	4	10001	1		1		1	4	1	5	5	5	5	1	5	5	5	5	1	1	1	1	1	0	1	1	1	1	1	1	3
170	Before	2020-04-03 22:18:58	R_1Q6EG3t5jFHtmse	54	4	1	3	4	11106	1		1		0		1	4	4	4	5	1	4	4	4	5	0	1	1	0	1	0	0	0	1	0	5	5	4
170	After	2020-04-03 22:18:58	R_1Q6EG3t5jFHtmse	54	4	1	3	4	11106	1		1		0		1	4	4	4	5	1	4	4	4	5	0	1	1	1	1	0	0	0	1	1	1	1	4
171	Before	2020-04-03 22:20:04	R_1CDRhmWowsg3u6S	68	3	0	3	5	11361	1		1		0			2	2	2	1	1	5	5	5	5	0	1	0	0	1	0	1	1	1	0	4	4	5
171	After	2020-04-03 22:20:04	R_1CDRhmWowsg3u6S	68	3	0	3	5	11361	1		1		0			2	2	2	1	1	5	5	5	5	0	1	0	1	1	0	1	1	1	1	2	1	5
172	Before	2020-04-03 22:20:22	R_21bnP33SW0GL0xS	25	4	1	4	5	10001	1		1		0		0	4	2	5	1	1	4	4	4	5	1	1	1	0	1	0	0	0	1	0	5	5	1
172	After	2020-04-03 22:20:22	R_21bnP33SW0GL0xS	25	4	1	4	5	10001	1		1		0		0	4	2	5	1	1	4	4	4	5	1	1	1	1	1	0	0	0	1	1	3	5	1
173	Before	2020-04-03 22:23:07	R_2xEkRlboH9eFHZ9	37	2	0	2	1	12754	0	0	1		0		1	4	2	2	2	1	4	3	4	5	0	1	0	0	1	0	0	0	1	0	3	4	2
173	After	2020-04-03 22:23:07	R_2xEkRlboH9eFHZ9	37	2	0	2	1	12754	0	0	1		0		1	4	2	2	2	1	4	3	4	5	0	1	0	1	1	0	0	0	1	1	2	2	2
174	Before	2020-04-03 22:25:32	R_2DTGomFLrklJte1	30	4	1	4	5	10005	1		1		1	2	1	4	4	4	2	1	4	4	5	5	0	1	1	0	1	0	0	0	1	0	5	3	2
174	After	2020-04-03 22:25:32	R_2DTGomFLrklJte1	30	4	1	4	5	10005	1		1		1	2	1	4	4	4	2	1	4	4	5	5	0	1	1	1	1	0	0	0	1	1	2	1	2
175	Before	2020-04-03 22:26:47	R_25Sl42kosHqpg8r	42	3	1	3	3	10034	1		3		0		0	4	4	4	1	0	5	5	5	5	0	1	0	0	0	0	0	0	1	0	4	5	3
175	After	2020-04-03 22:26:47	R_25Sl42kosHqpg8r	42	3	1	3	3	10034	1		3		0		0	4	4	4	1	0	5	5	5	5	0	1	0	1	0	0	0	0	1	0	5	4	3
176	Before	2020-04-03 22:28:02	R_22DhxqRU0A2xyYY	24	4	1	3	2	10023	1		1		0		0	4	3	4	3	1	2	5	3	5	0	1	1	0	1	0	1	0	1	0	5	5	1
176	After	2020-04-03 22:28:02	R_22DhxqRU0A2xyYY	24	4	1	3	2	10023	1		1		0		0	4	3	4	3	1	2	5	3	5	0	1	1	1	1	0	1	0	1	1	2	5	1
177	Before	2020-04-03 22:28:12	R_2wNtoX9kr0UmOw6	33	4	0	4	5	10001	1		2		1		1	5	5	5	4	1	5	5	5	5	0	1	1	0	0	0	1	1	1	0	5	3	2
177	After	2020-04-03 22:28:12	R_2wNtoX9kr0UmOw6	33	4	0	4	5	10001	1		2		1		1	5	5	5	4	1	5	5	5	5	0	1	1	1	0	0	1	1	1	1	2	3	2
178	Before	2020-04-03 22:32:13	R_3qgSr0WXxvOdzaa	51	3	0	4	5	11738	1		1		0		1	5	5	5	2	1	5	5	5	5	1	1	0	0	1	0	1	0	1	0	5	5	4
178	After	2020-04-03 22:32:13	R_3qgSr0WXxvOdzaa	51	3	0	4	5	11738	1		1		0		1	5	5	5	2	1	5	5	5	5	1	1	0	1	1	0	1	0	1	1	1	1	4
179	Before	2020-04-03 22:32:29	R_2cdumTql4b23VwF	36	4	1	3	3	10001	1		1		1	2	0	4	4	4	4	1	2	4	4	5	0	1	1	0	1	0	0	0	1	0	4	4	2
179	After	2020-04-03 22:32:29	R_2cdumTql4b23VwF	36	4	1	3	3	10001	1		1		1	2	0	4	4	4	4	1	2	4	4	5	0	1	1	1	1	0	0	0	1	1	1	2	2
180	Before	2020-04-03 22:33:21	R_3q88FmP2msCuphI	39	4	1	4	3	10475	1		3		0		0	2	1	1	1	0	2	4	1	5	0	1	1	0	0	0	0	0	1	0	3	4	2
180	After	2020-04-03 22:33:21	R_3q88FmP2msCuphI	39	4	1	4	3	10475	1		3		0		0	2	1	1	1	0	2	4	1	5	0	1	1	1	0	0	0	0	1	0	4	4	2
181	Before	2020-04-03 22:33:35	R_3fOucKCgGOM9WO1	32	4	1	4	3	11365	1		2		0		1	2	1	2	1	0	2	3	3	5	0	1	1	0	0	0	0	0	1	0	3	4	2
181	After	2020-04-03 22:33:35	R_3fOucKCgGOM9WO1	32	4	1	4	3	11365	1		2		0		1	2	1	2	1	0	2	3	3	5	0	1	1	1	0	0	0	0	1	0	3	1	2
182	Before	2020-04-03 22:33:57	R_29aZVB0HFIeHEiV	56	3	1	2	0	10543	1		1		0		0	4	4	4	2	0	4	4	3	5	0	1	0	0	1	0	0	0	1	0	4	4	4
182	After	2020-04-03 22:33:57	R_29aZVB0HFIeHEiV	56	3	1	2	0	10543	1		1		0		0	4	4	4	2	0	4	4	3	5	0	1	0	1	1	0	0	0	1	0	2	2	4
183	Before	2020-04-03 22:35:53	R_2XnsVmYH7qJJKlX	31	4	1	3	4	11421	0	1	1		0		0	4	2	4	1	1	4	4	4	5	0	1	1	0	1	0	0	1	1	0	4	5	2
183	After	2020-04-03 22:35:53	R_2XnsVmYH7qJJKlX	31	4	1	3	4	11421	0	1	1		0		0	4	2	4	1	1	4	4	4	5	0	1	1	1	1	0	0	1	1	1	3	2	2
184	Before	2020-04-03 22:39:50	R_3EmwZXflRqBumZg	35	3	0	3	5	10001	1		1		1	1	0	5	5	5	5	1	4	4	3	5	1	1	0	0	1	0	0	0	1	0	3	3	2
184	After	2020-04-03 22:39:50	R_3EmwZXflRqBumZg	35	3	0	3	5	10001	1		1		1	1	0	5	5	5	5	1	4	4	3	5	1	1	0	1	1	0	0	0	1	1	1	1	2
185	Before	2020-04-03 22:42:34	R_uy469GOZluRgF8d	54	3	0	4	5	11702	1		1		0		0	1	1	1	1	0	3	3	4	1	0	1	0	0	1	0	1	1	1	0	1	4	4
185	After	2020-04-03 22:42:34	R_uy469GOZluRgF8d	54	3	0	4	5	11702	1		1		0		0	1	1	1	1	0	3	3	4	1	0	1	0	1	1	0	1	1	1	0	3	3	4
186	Before	2020-04-03 22:45:14	R_3oTjwNnO9sdmtoj	27	3	1	2	1	10704	0	0	2		0		0	4	1	4	1	0	4	4	4	5	0	1	0	0	0	0	0	0	1	0	4	5	1
186	After	2020-04-03 22:45:14	R_3oTjwNnO9sdmtoj	27	3	1	2	1	10704	0	0	2		0		0	4	1	4	1	0	4	4	4	5	0	1	0	1	0	0	0	0	1	0	2	2	1
187	Before	2020-04-03 22:47:14	R_2ahRCIzHdkh6krI	25	4	0	2	1	10029	0	1	3		1	7	0	5	5	5	4	1	4	5	4	5	0	1	1	0	0	0	0	0	1	0	4	5	1
187	After	2020-04-03 22:47:14	R_2ahRCIzHdkh6krI	25	4	0	2	1	10029	0	1	3		1	7	0	5	5	5	4	1	4	5	4	5	0	1	1	1	0	0	0	0	1	1	1	1	1
188	Before	2020-04-03 22:48:38	R_3KE151buQ0Fp4oI	25	4	1	4	1	10453	0	1	3		0		0	5	2	5	1	0	3	1	3	3	0	1	1	0	0	0	0	0	1	0	5	5	1
188	After	2020-04-03 22:48:38	R_3KE151buQ0Fp4oI	25	4	1	4	1	10453	0	1	3		0		0	5	2	5	1	0	3	1	3	3	0	1	1	1	0	0	0	0	1	0	4	3	1
189	Before	2020-04-03 22:50:23	R_4PLuaL5L7o44rDP	23	3	1	2	2	11207	1		3		0		0	5	5	5	1	1	3	5	5	5	1	1	0	0	0	0	1	0	1	0	4	5	1
189	After	2020-04-03 22:50:23	R_4PLuaL5L7o44rDP	23	3	1	2	2	11207	1		3		0		0	5	5	5	1	1	3	5	5	5	1	1	0	1	0	0	1	0	1	1	2	1	1
190	Before	2020-04-03 22:51:24	R_1OltdtXH1m7gRFG	24	4	1	1	1	12345	1		1		0		0	2	1	1	1	0	4	4	4	5	0	1	1	0	1	0	0	0	1	0	4	4	1
190	After	2020-04-03 22:51:24	R_1OltdtXH1m7gRFG	24	4	1	1	1	12345	1		1		0		0	2	1	1	1	0	4	4	4	5	0	1	1	1	1	0	0	0	1	0	4	3	1
191	Before	2020-04-03 22:52:27	R_3DuM0htabExGySr	26	3	1	3	1	14043	1		1		0		0	4	1	1	1	1	3	4	4	5	0	1	0	0	1	0	0	0	1	0	5	5	1
191	After	2020-04-03 22:52:27	R_3DuM0htabExGySr	26	3	1	3	1	14043	1		1		0		0	4	1	1	1	1	3	4	4	5	0	1	0	1	1	0	0	0	1	1	2	2	1
192	Before	2020-04-03 22:57:01	R_2rJHuNQIjccXqbe	21	3	1	2	2	12065	1		3		0		0	4	1	3	1	0	5	5	5	5	0	1	0	0	0	0	0	0	1	0	4	5	1
192	After	2020-04-03 22:57:01	R_2rJHuNQIjccXqbe	21	3	1	2	2	12065	1		3		0		0	4	1	3	1	0	5	5	5	5	0	1	0	1	0	0	0	0	1	0	2	2	1
193	Before	2020-04-03 22:57:35	R_SHsiS8wVj8EFCKZ	23	2	0	1	0	11236	0	0	3		0		0	5	5	5	5	1	5	5	5	4	0	1	0	0	0	0	0	0	1	0	1	2	1
193	After	2020-04-03 22:57:35	R_SHsiS8wVj8EFCKZ	23	2	0	1	0	11236	0	0	3		0		0	5	5	5	5	1	5	5	5	4	0	1	0	1	0	0	0	0	1	1	3	4	1
194	Before	2020-04-03 22:58:17	R_1GypJCt7ItjAVDi	29	3	1	3	5	10580	1		1		1	1	0	4	2	3	2	0	3	5	4	5	1	1	0	0	1	0	0	1	1	0	5	5	1
194	After	2020-04-03 22:58:17	R_1GypJCt7ItjAVDi	29	3	1	3	5	10580	1		1		1	1	0	4	2	3	2	0	3	5	4	5	1	1	0	1	1	0	0	1	1	0	2	2	1
195	Before	2020-04-03 23:00:30	R_2uUkH4xNlhJxZv6	49	4	1	3	1	10037	1		1		1	2	0	4	4	4	2	0	4	5	4	5	0	1	1	0	1	0	0	1	1	0	5	5	3
195	After	2020-04-03 23:00:30	R_2uUkH4xNlhJxZv6	49	4	1	3	1	10037	1		1		1	2	0	4	4	4	2	0	4	5	4	5	0	1	1	1	1	0	0	1	1	0	3	1	3
196	Before	2020-04-03 23:00:32	R_UxQu3UGJiq0ocSJ	30	3	0	2	1	10454	1		2		0		0	2	2	2	1	1	1	3	1	5	1	1	0	0	0	0	1	1	1	0	5	5	2
196	After	2020-04-03 23:00:32	R_UxQu3UGJiq0ocSJ	30	3	0	2	1	10454	1		2		0		0	2	2	2	1	1	1	3	1	5	1	1	0	1	0	0	1	1	1	1	2	1	2
197	Before	2020-04-03 23:04:09	R_1ifxj2GcovTcbvn	31	3	1	2	3	11772	1		1		1	1	0	2	2	4	1	0	4	4	3	5	0	1	0	0	1	0	1	0	1	0	4	4	2
197	After	2020-04-03 23:04:09	R_1ifxj2GcovTcbvn	31	3	1	2	3	11772	1		1		1	1	0	2	2	4	1	0	4	4	3	5	0	1	0	1	1	0	1	0	1	0	1	1	2
198	Before	2020-04-03 23:04:20	R_1EZH7fUwRng8GX4	28	3	1	2	0	10598	0	0	1		0		0	4	2	4	3	0	4	5	5	5	0	1	0	0	1	0	0	0	1	0	4	5	1
198	After	2020-04-03 23:04:20	R_1EZH7fUwRng8GX4	28	3	1	2	0	10598	0	0	1		0		0	4	2	4	3	0	4	5	5	5	0	1	0	1	1	0	0	0	1	0	3	2	1
199	Before	2020-04-03 23:05:53	R_3nAbgbXwXJbmlf8	40	4	0	3	2	11204	1		5		1	1	1	5	5	5	1	1	5	5	5	5	1	1	1	0	0	1	1	0	1	0	5	5	3
199	After	2020-04-03 23:05:53	R_3nAbgbXwXJbmlf8	40	4	0	3	2	11204	1		5		1	1	1	5	5	5	1	1	5	5	5	5	1	1	1	1	0	1	1	0	1	1	5	5	3
200	Before	2020-04-03 23:09:07	R_1j8prB1zHc245IL	40	3	1	4	4	11561	0	1	1		0		0	4	2	2	1	1	4	4	4	5	0	1	0	0	1	0	1	0	1	0	3	4	3
200	After	2020-04-03 23:09:07	R_1j8prB1zHc245IL	40	3	1	4	4	11561	0	1	1		0		0	4	2	2	1	1	4	4	4	5	0	1	0	1	1	0	1	0	1	1	2	1	3
201	Before	2020-04-03 23:09:27	R_1eDnptgda6umhVN	56	4	1	1	4	11211	0	1	1		0		0	5	5	1	1	1	5	5	5	5	1	1	1	0	1	0	1	1	1	0	4	4	4
201	After	2020-04-03 23:09:27	R_1eDnptgda6umhVN	56	4	1	1	4	11211	0	1	1		0		0	5	5	1	1	1	5	5	5	5	1	1	1	1	1	0	1	1	1	1	2	1	4
202	Before	2020-04-03 23:10:28	R_1LeuYjtujSaAYls	50	4	0	4	3	10011	1		4		0		0	2	3	3	1	0	3	3	1	5	0	1	1	0	0	0	1	0	1	0	4	5	4
202	After	2020-04-03 23:10:28	R_1LeuYjtujSaAYls	50	4	0	4	3	10011	1		4		0		0	2	3	3	1	0	3	3	1	5	0	1	1	1	0	0	1	0	1	0	1	1	4
203	Before	2020-04-03 23:12:41	R_7TyhF6dYKXSNgSB	55	3	0	1	1	13601	2		1		1	1	0	2	1	1	1	0	5	4	4	5	0	1	0	0	1	0	0	0	1	0	5	4	4
203	After	2020-04-03 23:12:41	R_7TyhF6dYKXSNgSB	55	3	0	1	1	13601	2		1		1	1	0	2	1	1	1	0	5	4	4	5	0	1	0	1	1	0	0	0	1	0	2	3	4
204	Before	2020-04-03 23:13:48	R_2fm5qikPwLYYLYo	28	4	1	4	2	11209	1		1		0		0	5	2	1	1	1	5	4	4	5	1	1	1	0	1	0	1	0	1	0	5	4	1
204	After	2020-04-03 23:13:48	R_2fm5qikPwLYYLYo	28	4	1	4	2	11209	1		1		0		0	5	2	1	1	1	5	4	4	5	1	1	1	1	1	0	1	0	1	1	3	1	1
205	Before	2020-04-03 23:16:20	R_2Sk5jtypYyfFdD4	29	3	0	1	1	13760	0	0	1		0		0	2	3	3	1	1	2	4	1	5	0	1	0	0	1	0	0	0	1	0	3	5	1
205	After	2020-04-03 23:16:20	R_2Sk5jtypYyfFdD4	29	3	0	1	1	13760	0	0	1		0		0	2	3	3	1	1	2	4	1	5	0	1	0	1	1	0	0	0	1	1	3	1	1
206	Before	2020-04-03 23:16:36	R_3jfieRkVQQgCSfv	36	4	1	2	1	11427	1		1		0		1	4	4	4	2	1	4	5	4	5	0	1	1	0	1	0	1	1	1	0	4	5	2
206	After	2020-04-03 23:16:36	R_3jfieRkVQQgCSfv	36	4	1	2	1	11427	1		1		0		1	4	4	4	2	1	4	5	4	5	0	1	1	1	1	0	1	1	1	1	3	5	2
207	Before	2020-04-03 23:18:58	R_BWca8BSRQlK9kvD	58	3	1	2	4	11580	2		1		0		0	5	3	4	3	0	2	4	4	5	0	1	0	0	1	0	0	0	1	0	4	4	4
207	After	2020-04-03 23:18:58	R_BWca8BSRQlK9kvD	58	3	1	2	4	11580	2		1		0		0	5	3	4	3	0	2	4	4	5	0	1	0	1	1	0	0	0	1	0	3	1	4
208	Before	2020-04-03 23:20:13	R_3LgVSxjsk3t4QY3	57	4	1	1	2	11414	1		2		0		0	5	2	1	1	1	5	3	5	5	0	1	1	0	0	0	0	0	1	0	5	5	4
208	After	2020-04-03 23:20:13	R_3LgVSxjsk3t4QY3	57	4	1	1	2	11414	1		2		0		0	5	2	1	1	1	5	3	5	5	0	1	1	1	0	0	0	0	1	1	1	5	4
209	Before	2020-04-03 23:23:40	R_1im4QiLWEAlHbOR	47	4	0	2	1	11435	1		5		0		0	2	2	2	2	1	3	3	3	3	1	1	1	0	0	1	0	0	1	0	3	4	3
209	After	2020-04-03 23:23:40	R_1im4QiLWEAlHbOR	47	4	0	2	1	11435	1		5		0		0	2	2	2	2	1	3	3	3	3	1	1	1	1	0	1	0	0	1	1	3	3	3
210	Before	2020-04-03 23:24:28	R_PLKbSdzqsq1hDmV	32	4	1	3	2	10451	0	1	0	Mixed American	1	1	0	5	5	5	5	0	3	3	3	5	0	1	1	0	0	0	1	0	1	0	5	5	2
210	After	2020-04-03 23:24:28	R_PLKbSdzqsq1hDmV	32	4	1	3	2	10451	0	1	0	Mixed American	1	1	0	5	5	5	5	0	3	3	3	5	0	1	1	1	0	0	1	0	1	0	5	5	2
211	Before	2020-04-03 23:27:21	R_40zX4unh3NNFL7r	48	4	1	3	0	10002	0	1	5		0		0	4	4	4	4	0	4	2	2	4	0	1	1	0	0	1	0	0	1	0	3	3	3
211	After	2020-04-03 23:27:21	R_40zX4unh3NNFL7r	48	4	1	3	0	10002	0	1	5		0		0	4	4	4	4	0	4	2	2	4	0	1	1	1	0	1	0	0	1	0	3	3	3
212	Before	2020-04-03 23:29:13	R_C2F7NRGnhB1nQhb	36	4	0	4	5	10001	1		1		1	3	0	4	2	4	2	1	4	4	4	5	0	1	1	0	1	0	0	0	1	0	5	4	2
212	After	2020-04-03 23:29:13	R_C2F7NRGnhB1nQhb	36	4	0	4	5	10001	1		1		1	3	0	4	2	4	2	1	4	4	4	5	0	1	1	1	1	0	0	0	1	1	1	2	2
213	Before	2020-04-03 23:29:25	R_3kHdJBGnmgYBkqk	31	4	0	2	1	10003	0	1	1		1	1	1	5	5	5	5	1	5	5	5	5	1	1	1	0	1	0	0	1	1	0	5	5	2
213	After	2020-04-03 23:29:25	R_3kHdJBGnmgYBkqk	31	4	0	2	1	10003	0	1	1		1	1	1	5	5	5	5	1	5	5	5	5	1	1	1	1	1	0	0	1	1	1	1	1	2
214	Before	2020-04-03 23:30:48	R_3n28dwoHUGSSQXJ	43	4	0	4	5	11208	1		1		1	1	0	5	5	4	1	1	5	4	5	5	0	1	1	0	1	0	1	0	1	0	4	5	3
214	After	2020-04-03 23:30:48	R_3n28dwoHUGSSQXJ	43	4	0	4	5	11208	1		1		1	1	0	5	5	4	1	1	5	4	5	5	0	1	1	1	1	0	1	0	1	1	5	1	3
215	Before	2020-04-03 23:32:56	R_2gzjh8Z4I5sWcF3	33	2	1	2	1	13126	0	0	1		0		0	1	1	2	1	0	3	3	3	3	0	1	0	0	1	0	0	0	1	0	3	5	2
215	After	2020-04-03 23:32:56	R_2gzjh8Z4I5sWcF3	33	2	1	2	1	13126	0	0	1		0		0	1	1	2	1	0	3	3	3	3	0	1	0	1	1	0	0	0	1	0	3	3	2
216	Before	2020-04-03 23:33:57	R_2rGtNYgENU2w6IM	54	3	1	1	1	10452	0	0	3		1	1	0	4	3	3	3	1	5	5	5	4	0	1	0	0	0	0	1	0	1	0	5	5	4
216	After	2020-04-03 23:33:57	R_2rGtNYgENU2w6IM	54	3	1	1	1	10452	0	0	3		1	1	0	4	3	3	3	1	5	5	5	4	0	1	0	1	0	0	1	0	1	1	1	1	4
217	Before	2020-04-03 23:41:13	R_2S8rOklmqEX46Pg	26	4	1	2	1	10705	0	1	0	Irish American	0		0	2	1	4	1	0	2	4	2	5	0	1	1	0	0	0	0	0	1	0	4	5	1
217	After	2020-04-03 23:41:13	R_2S8rOklmqEX46Pg	26	4	1	2	1	10705	0	1	0	Irish American	0		0	2	1	4	1	0	2	4	2	5	0	1	1	1	0	0	0	0	1	0	2	5	1
218	Before	2020-04-03 23:42:04	R_1C9eYBlO0GHioUc	32	2	0	4	1	10011	1		1		0		0	1	2	1	3	1	2	3	2	5	1	1	0	0	1	0	0	1	1	0	4	4	2
218	After	2020-04-03 23:42:04	R_1C9eYBlO0GHioUc	32	2	0	4	1	10011	1		1		0		0	1	2	1	3	1	2	3	2	5	1	1	0	1	1	0	0	1	1	1	2	1	2
219	Before	2020-04-03 23:42:08	R_21ghWeWoCSWOy5t	52	3	0	1	1	14304	1		3		0		0	4	1	3	1	0	5	5	5	5	0	1	0	0	0	0	0	0	1	0	5	5	4
219	After	2020-04-03 23:42:08	R_21ghWeWoCSWOy5t	52	3	0	1	1	14304	1		3		0		0	4	1	3	1	0	5	5	5	5	0	1	0	1	0	0	0	0	1	0	5	5	4
220	Before	2020-04-03 23:43:30	R_29IPorMo9SisEJH	26	2	0	3	3	11419	1		4		0		0	4	4	4	2	1	4	5	5	3	0	1	0	0	0	0	0	0	1	0	4	4	1
220	After	2020-04-03 23:43:30	R_29IPorMo9SisEJH	26	2	0	3	3	11419	1		4		0		0	4	4	4	2	1	4	5	5	3	0	1	0	1	0	0	0	0	1	1	3	1	1
221	Before	2020-04-03 23:47:33	R_3MJNh1aK54y5Sox	27	3	1	1	1	14623	0	0	1		1	2	0	5	3	4	2	0	3	2	3	5	0	1	0	0	1	0	1	1	1	0	5	5	1
221	After	2020-04-03 23:47:33	R_3MJNh1aK54y5Sox	27	3	1	1	1	14623	0	0	1		1	2	0	5	3	4	2	0	3	2	3	5	0	1	0	1	1	0	1	1	1	0	5	2	1
222	Before	2020-04-03 23:48:30	R_24l5KfhRxQtV448	40	2	1	4	4	12550	1		1		0		1	5	2	2	2	1	3	4	3	5	0	1	0	0	1	0	0	1	1	0	4	4	3
222	After	2020-04-03 23:48:30	R_24l5KfhRxQtV448	40	2	1	4	4	12550	1		1		0		1	5	2	2	2	1	3	4	3	5	0	1	0	1	1	0	0	1	1	1	3	2	3
223	Before	2020-04-04 00:07:14	R_22lduMsFCOTYSLN	23	4	1	4	1	10027	1		1		0		0	2	2	2	1	1	2	4	2	5	0	1	1	0	1	0	0	1	1	0	5	5	1
223	After	2020-04-04 00:07:14	R_22lduMsFCOTYSLN	23	4	1	4	1	10027	1		1		0		0	2	2	2	1	1	2	4	2	5	0	1	1	1	1	0	0	1	1	1	4	2	1
224	Before	2020-04-04 00:08:12	R_1IcOuB4gAghjZK2	56	3	0	2	2	11709	1		1		0		0	4	2	2	1	0	1	4	2	5	0	1	0	0	1	0	0	0	1	0	4	5	4
224	After	2020-04-04 00:08:12	R_1IcOuB4gAghjZK2	56	3	0	2	2	11709	1		1		0		0	4	2	2	1	0	1	4	2	5	0	1	0	1	1	0	0	0	1	0	2	2	4
225	Before	2020-04-04 00:10:57	R_1N3AoZMP0jriTIg	61	2	1	2	2	12721	1		1		0		0	5	3	4	2	1	5	5	5	5	0	1	0	0	1	0	1	0	1	0	4	3	5
225	After	2020-04-04 00:10:57	R_1N3AoZMP0jriTIg	61	2	1	2	2	12721	1		1		0		0	5	3	4	2	1	5	5	5	5	0	1	0	1	1	0	1	0	1	1	4	2	5
226	Before	2020-04-04 00:12:17	R_1GJlwc1Fx06hACl	37	4	1	4	4	11224	1		3		1	1	1	2	1	2	1	0	5	4	5	5	1	1	1	0	0	0	0	0	1	0	5	5	2
226	After	2020-04-04 00:12:17	R_1GJlwc1Fx06hACl	37	4	1	4	4	11224	1		3		1	1	1	2	1	2	1	0	5	4	5	5	1	1	1	1	0	0	0	0	1	0	4	1	2
227	Before	2020-04-04 00:14:06	R_42WfYCgw6tMxqxP	26	4	1	3	2	11216	1		3		0		0	4	3	4	1	0	4	4	4	5	0	1	1	0	0	0	1	0	1	0	3	5	1
227	After	2020-04-04 00:14:06	R_42WfYCgw6tMxqxP	26	4	1	3	2	11216	1		3		0		0	4	3	4	1	0	4	4	4	5	0	1	1	1	0	0	1	0	1	0	2	2	1
228	Before	2020-04-04 00:16:00	R_1CwDqs6O09X9sab	31	4	1	4	2	11375	1		1		0		0	5	4	2	1	0	1	2	1	5	0	1	1	0	1	0	0	0	1	0	4	5	2
228	After	2020-04-04 00:16:00	R_1CwDqs6O09X9sab	31	4	1	4	2	11375	1		1		0		0	5	4	2	1	0	1	2	1	5	0	1	1	1	1	0	0	0	1	0	5	2	2
229	Before	2020-04-04 00:16:55	R_3mmM0YWrbREjGTw	31	3	1	4	2	11003	1		2		1	1	0	3	3	3	3	1	4	4	4	4	1	1	0	0	0	0	0	0	1	0	2	5	2
229	After	2020-04-04 00:16:55	R_3mmM0YWrbREjGTw	31	3	1	4	2	11003	1		2		1	1	0	3	3	3	3	1	4	4	4	4	1	1	0	1	0	0	0	0	1	1	2	2	2
230	Before	2020-04-04 00:18:40	R_2Qs4hAGOH1tcMAi	25	4	1	4	2	10013	1		1		0		0	5	2	5	2	0	4	4	3	5	1	1	1	0	1	0	0	0	1	0	5	5	1
230	After	2020-04-04 00:18:40	R_2Qs4hAGOH1tcMAi	25	4	1	4	2	10013	1		1		0		0	5	2	5	2	0	4	4	3	5	1	1	1	1	1	0	0	0	1	0	3	2	1
231	Before	2020-04-04 00:19:42	R_337phQVVScbZhFE	25	3	1	2	1	10025	1		1		0		1	5	4	5	1	1	5	4	5	5	1	1	0	0	1	0	0	0	1	0	5	5	1
231	After	2020-04-04 00:19:42	R_337phQVVScbZhFE	25	3	1	2	1	10025	1		1		0		1	5	4	5	1	1	5	4	5	5	1	1	0	1	1	0	0	0	1	1	5	5	1
232	Before	2020-04-04 00:28:32	R_2CJwDcQX44dWSya	69	2	1	2	5	10566	1		1		0			5	4	5	2	1	5	4	4	5	0	1	0	0	1	0	1	0	1	0	5	5	5
232	After	2020-04-04 00:28:32	R_2CJwDcQX44dWSya	69	2	1	2	5	10566	1		1		0			5	4	5	2	1	5	4	4	5	0	1	0	1	1	0	1	0	1	1	3	2	5
233	Before	2020-04-04 00:30:49	R_1H0W16UOM00X25b	40	4	0	4	5	10001	1		1		1	1	0	5	5	2	5	1	5	5	4	5	0	1	1	0	1	0	0	0	1	0	4	2	3
233	After	2020-04-04 00:30:49	R_1H0W16UOM00X25b	40	4	0	4	5	10001	1		1		1	1	0	5	5	2	5	1	5	5	4	5	0	1	1	1	1	0	0	0	1	1	1	2	3
234	Before	2020-04-04 00:32:42	R_7WzK6hVJ5Q0zZ9D	57	3	0	2	2	14048	1		3		0		0	5	1	3	1	0	3	5	5	5	0	1	0	0	0	0	0	0	1	0	5	4	4
234	After	2020-04-04 00:32:42	R_7WzK6hVJ5Q0zZ9D	57	3	0	2	2	14048	1		3		0		0	5	1	3	1	0	3	5	5	5	0	1	0	1	0	0	0	0	1	0	3	2	4
235	Before	2020-04-04 00:34:11	R_2w7Cdl6cT16CkYr	27	3	1	3	2	13104	1		1		0		0	5	4	1	2	0	3	4	4	5	0	1	0	0	1	0	0	0	1	0	5	5	1
235	After	2020-04-04 00:34:11	R_2w7Cdl6cT16CkYr	27	3	1	3	2	13104	1		1		0		0	5	4	1	2	0	3	4	4	5	0	1	0	1	1	0	0	0	1	0	5	2	1
236	Before	2020-04-04 00:34:11	R_2CBqJwfOOYOcAM5	30	3	1	3	3	12345	1		5		0		0	4	3	4	2	1	4	2	4	5	0	1	0	0	0	1	0	0	1	0	4	4	2
236	After	2020-04-04 00:34:11	R_2CBqJwfOOYOcAM5	30	3	1	3	3	12345	1		5		0		0	4	3	4	2	1	4	2	4	5	0	1	0	1	0	1	0	0	1	1	2	2	2
237	Before	2020-04-04 00:39:58	R_2rompH56hp25MBD	31	3	1	1	1	12182	0	1	1		0		1	4	1	2	1	0	5	5	5	5	0	1	0	0	1	0	0	0	1	0	5	5	2
237	After	2020-04-04 00:39:58	R_2rompH56hp25MBD	31	3	1	1	1	12182	0	1	1		0		1	4	1	2	1	0	5	5	5	5	0	1	0	1	1	0	0	0	1	0	2	1	2
238	Before	2020-04-04 00:46:39	R_9nohr0LFRbad8Mp	29	3	1	3	2	10703	1		3		0		0	2	1	1	1	1	4	5	5	5	0	1	0	0	0	0	0	0	1	0	3	3	1
238	After	2020-04-04 00:46:39	R_9nohr0LFRbad8Mp	29	3	1	3	2	10703	1		3		0		0	2	1	1	1	1	4	5	5	5	0	1	0	1	0	0	0	0	1	1	3	2	1
239	Before	2020-04-04 00:49:03	R_33m4ONsRfFB9YRw	26	4	1	2	1	10025	0	0	2		1	1	0	5	5	5	1	1	4	4	4	5	0	1	1	0	0	0	1	0	1	0	3	4	1
239	After	2020-04-04 00:49:03	R_33m4ONsRfFB9YRw	26	4	1	2	1	10025	0	0	2		1	1	0	5	5	5	1	1	4	4	4	5	0	1	1	1	0	0	1	0	1	1	3	2	1
240	Before	2020-04-04 00:53:09	R_25t5AnvJmDNBS9x	57	4	0	2	1	11435	0	0	1		0		0	2	1	1	1	1	4	5	4	5	0	1	1	0	1	0	1	0	1	0	4	5	4
240	After	2020-04-04 00:53:09	R_25t5AnvJmDNBS9x	57	4	0	2	1	11435	0	0	1		0		0	2	1	1	1	1	4	5	4	5	0	1	1	1	1	0	1	0	1	1	4	2	4
241	Before	2020-04-04 01:01:51	R_3I4Ef6kVDUwLgLU	44	3	1	4	3	10520	2		3		1	1	0	5	5	5	1	1	5	5	5	4	0	1	0	0	0	0	0	0	1	0	4	3	3
241	After	2020-04-04 01:01:51	R_3I4Ef6kVDUwLgLU	44	3	1	4	3	10520	2		3		1	1	0	5	5	5	1	1	5	5	5	4	0	1	0	1	0	0	0	0	1	1	2	2	3
242	Before	2020-04-04 01:02:59	R_3DiQuSZRCLT8jSQ	31	4	0	4	4	10012	1		1		0		0	2	2	2	1	0	5	5	5	5	0	1	1	0	1	0	1	0	1	0	4	5	2
242	After	2020-04-04 01:02:59	R_3DiQuSZRCLT8jSQ	31	4	0	4	4	10012	1		1		0		0	2	2	2	1	0	5	5	5	5	0	1	1	1	1	0	1	0	1	0	2	2	2
243	Before	2020-04-04 01:03:40	R_1n3dtKzvkSM98Gg	40	4	0	2	5	10007	1		3		1	3	0	5	5	4	5	1	3	1	2	1	1	1	1	0	0	0	0	0	1	0	5	5	3
243	After	2020-04-04 01:03:40	R_1n3dtKzvkSM98Gg	40	4	0	2	5	10007	1		3		1	3	0	5	5	4	5	1	3	1	2	1	1	1	1	1	0	0	0	0	1	1	1	1	3
244	Before	2020-04-04 01:08:18	R_OJ3GtfgclIo9J7j	27	2	1	3	3	10562	0	1	3		0		0	4	5	3	2	1	5	5	5	5	1	1	0	0	0	0	0	1	1	0	5	3	1
244	After	2020-04-04 01:08:18	R_OJ3GtfgclIo9J7j	27	2	1	3	3	10562	0	1	3		0		0	4	5	3	2	1	5	5	5	5	1	1	0	1	0	0	0	1	1	1	2	1	1
245	Before	2020-04-04 01:09:52	R_9LF2y6zdjXt15vP	24	2	1	2	1	14216	1		1		0		0	2	3	2	1	1	4	5	4	5	0	1	0	0	1	0	0	0	1	0	4	3	1
245	After	2020-04-04 01:09:52	R_9LF2y6zdjXt15vP	24	2	1	2	1	14216	1		1		0		0	2	3	2	1	1	4	5	4	5	0	1	0	1	1	0	0	0	1	1	1	1	1
246	Before	2020-04-04 01:14:30	R_1K2zGL8OzBOzMHL	29	3	0	3	1	10128	0	0	5		0		0	4	4	5	2	1	4	3	4	5	0	1	0	0	0	1	0	0	1	0	4	5	1
246	After	2020-04-04 01:14:30	R_1K2zGL8OzBOzMHL	29	3	0	3	1	10128	0	0	5		0		0	4	4	5	2	1	4	3	4	5	0	1	0	1	0	1	0	0	1	1	3	3	1
247	Before	2020-04-04 01:18:17	R_3EGMnnhXf0VOQpG	42	4	1	4	1	10454	1		2		0		0	4	4	4	2	1	2	2	2	5	1	1	1	0	0	0	1	0	1	0	3	3	3
247	After	2020-04-04 01:18:17	R_3EGMnnhXf0VOQpG	42	4	1	4	1	10454	1		2		0		0	4	4	4	2	1	2	2	2	5	1	1	1	1	0	0	1	0	1	1	3	3	3
248	Before	2020-04-04 01:19:43	R_1Du0UnRfJ02q3nK	25	3	1	4	1	11784	0	0	1		0		0	5	4	5	1	1	4	5	4	5	1	1	0	0	1	0	0	1	1	0	5	5	1
248	After	2020-04-04 01:19:43	R_1Du0UnRfJ02q3nK	25	3	1	4	1	11784	0	0	1		0		0	5	4	5	1	1	4	5	4	5	1	1	0	1	1	0	0	1	1	1	1	1	1
249	Before	2020-04-04 01:20:44	R_3smQ8LUVNozo3C9	40	4	0	4	5	10011	1		1		1	1	0	3	5	5	5	1	5	5	5	5	0	1	1	0	1	0	0	0	1	0	4	5	3
249	After	2020-04-04 01:20:44	R_3smQ8LUVNozo3C9	40	4	0	4	5	10011	1		1		1	1	0	3	5	5	5	1	5	5	5	5	0	1	1	1	1	0	0	0	1	1	1	1	3
250	Before	2020-04-04 01:27:44	R_2fkBJdVHaMYpibA	41	4	0	4	5	10022	1		1		1	2	0	5	5	3	3	1	5	5	5	5	0	1	1	0	1	0	0	0	1	0	5	4	3
250	After	2020-04-04 01:27:44	R_2fkBJdVHaMYpibA	41	4	0	4	5	10022	1		1		1	2	0	5	5	3	3	1	5	5	5	5	0	1	1	1	1	0	0	0	1	1	1	1	3
251	Before	2020-04-04 01:29:18	R_3KvZwMTWtQ1Y9RA	36	4	0	4	1	11213	0	1	0	Multiracial	0		0	3	2	2	1	0	3	4	5	5	0	1	1	0	0	0	0	0	1	0	5	4	2
251	After	2020-04-04 01:29:18	R_3KvZwMTWtQ1Y9RA	36	4	0	4	1	11213	0	1	0	Multiracial	0		0	3	2	2	1	0	3	4	5	5	0	1	1	1	0	0	0	0	1	0	3	3	2
252	Before	2020-04-04 01:47:26	R_3qgU9188ygfV9Im	46	4	0	3	4	10012	1		1		1	1	0	5	4	4	1	1	4	5	5	5	0	1	1	0	1	0	0	0	1	0	5	5	3
252	After	2020-04-04 01:47:26	R_3qgU9188ygfV9Im	46	4	0	3	4	10012	1		1		1	1	0	5	4	4	1	1	4	5	5	5	0	1	1	1	1	0	0	0	1	1	1	1	3
253	Before	2020-04-04 01:50:55	R_2CZbrpWvtz5IcBI	39	4	1	2	1	11225	0	0	5		1	1	0	5	4	4	2	1	5	5	5	5	0	1	1	0	0	1	1	0	1	0	5	5	2
253	After	2020-04-04 01:50:55	R_2CZbrpWvtz5IcBI	39	4	1	2	1	11225	0	0	5		1	1	0	5	4	4	2	1	5	5	5	5	0	1	1	1	0	1	1	0	1	1	1	1	2
254	Before	2020-04-04 01:58:21	R_Tu78ZoGenf2Q28p	66	3	1	1	2	11360	2		1		0			5	4	5	3	1	4	4	4	5	0	1	0	0	1	0	0	1	1	0	3	5	5
254	After	2020-04-04 01:58:21	R_Tu78ZoGenf2Q28p	66	3	1	1	2	11360	2		1		0			5	4	5	3	1	4	4	4	5	0	1	0	1	1	0	0	1	1	1	3	1	5
255	Before	2020-04-04 01:58:33	R_1EWKhfUFsz4XrvR	29	4	0	3	2	10005	1		1		1	2	1	5	5	5	4	1	3	4	4	5	0	1	1	0	1	0	1	0	1	0	5	5	1
255	After	2020-04-04 01:58:33	R_1EWKhfUFsz4XrvR	29	4	0	3	2	10005	1		1		1	2	1	5	5	5	4	1	3	4	4	5	0	1	1	1	1	0	1	0	1	1	3	4	1
256	Before	2020-04-04 02:15:00	R_2cASGe2x3ssBOWj	30	4	1	3	2	11361	1		5		1	1	0	5	2	1	1	1	4	2	4	5	0	1	1	0	0	1	0	0	1	0	5	5	2
256	After	2020-04-04 02:15:00	R_2cASGe2x3ssBOWj	30	4	1	3	2	11361	1		5		1	1	0	5	2	1	1	1	4	2	4	5	0	1	1	1	0	1	0	0	1	1	3	2	2
257	Before	2020-04-04 02:19:10	R_1FEZjG94pHocXXX	22	3	0	2	1	10002	1		1		1	4	0	3	3	5	3	1	5	5	4	5	1	1	0	0	1	0	0	1	1	0	2	5	1
257	After	2020-04-04 02:19:10	R_1FEZjG94pHocXXX	22	3	0	2	1	10002	1		1		1	4	0	3	3	5	3	1	5	5	4	5	1	1	0	1	1	0	0	1	1	1	4	5	1
258	Before	2020-04-04 02:23:00	R_1oFMNUXa1Vka4ry	40	4	0	4	4	10001	1		1		1	2	0	5	4	3	4	1	4	3	4	5	0	1	1	0	1	0	0	0	1	0	5	4	3
258	After	2020-04-04 02:23:00	R_1oFMNUXa1Vka4ry	40	4	0	4	4	10001	1		1		1	2	0	5	4	3	4	1	4	3	4	5	0	1	1	1	1	0	0	0	1	1	3	2	3
259	Before	2020-04-04 02:25:03	R_2v79JAcw77TUbV8	55	4	1	2	1	10452	0	1	2		0		0	4	3	4	1	1	4	5	5	5	0	1	1	0	0	0	1	0	1	0	3	4	4
259	After	2020-04-04 02:25:03	R_2v79JAcw77TUbV8	55	4	1	2	1	10452	0	1	2		0		0	4	3	4	1	1	4	5	5	5	0	1	1	1	0	0	1	0	1	1	1	1	4
260	Before	2020-04-04 02:26:47	R_1g0yO37YhiuhX5g	40	4	0	4	5	10009	1		1		0		0	5	5	1	1	1	5	4	4	5	0	1	1	0	1	0	1	1	1	0	5	5	3
260	After	2020-04-04 02:26:47	R_1g0yO37YhiuhX5g	40	4	0	4	5	10009	1		1		0		0	5	5	1	1	1	5	4	4	5	0	1	1	1	1	0	1	1	1	1	5	5	3
261	Before	2020-04-04 02:29:16	R_a3Nmmzb6Xt0VtM5	25	2	1	2	2	10708	1		3		0		1	5	5	5	4	1	4	4	4	5	0	1	0	0	0	0	0	0	1	0	4	5	1
261	After	2020-04-04 02:29:16	R_a3Nmmzb6Xt0VtM5	25	2	1	2	2	10708	1		3		0		1	5	5	5	4	1	4	4	4	5	0	1	0	1	0	0	0	0	1	1	5	1	1
262	Before	2020-04-04 02:34:09	R_1CIbExuXYhuW7Vf	40	4	0	1	1	10468	1		3		0		1	1	1	1	1	1	1	1	5	5	1	1	1	0	0	0	1	0	1	0	3	3	3
262	After	2020-04-04 02:34:09	R_1CIbExuXYhuW7Vf	40	4	0	1	1	10468	1		3		0		1	1	1	1	1	1	1	1	5	5	1	1	1	1	0	0	1	0	1	1	1	1	3
263	Before	2020-04-04 02:36:52	R_3IYnP13JD0jb60V	38	4	1	3	2	11363	1		1		0		1	3	3	3	1	0	1	4	2	5	0	1	1	0	1	0	0	0	1	0	4	4	2
263	After	2020-04-04 02:36:52	R_3IYnP13JD0jb60V	38	4	1	3	2	11363	1		1		0		1	3	3	3	1	0	1	4	2	5	0	1	1	1	1	0	0	0	1	0	3	2	2
264	Before	2020-04-04 02:37:40	R_1Ic2fXQ1JlxRn5K	59	3	1	4	4	14617	1		1		1	2	0	2	3	3	1	0	5	5	5	5	1	1	0	0	1	0	1	0	1	0	4	4	4
264	After	2020-04-04 02:37:40	R_1Ic2fXQ1JlxRn5K	59	3	1	4	4	14617	1		1		1	2	0	2	3	3	1	0	5	5	5	5	1	1	0	1	1	0	1	0	1	0	1	1	4
265	Before	2020-04-04 02:44:54	R_1LNX8weOe7aee9y	35	4	0	3	5	10005	1		1		1	2	0	5	3	4	4	0	5	5	5	5	1	1	1	0	1	0	0	0	1	0	4	5	2
265	After	2020-04-04 02:44:54	R_1LNX8weOe7aee9y	35	4	0	3	5	10005	1		1		1	2	0	5	3	4	4	0	5	5	5	5	1	1	1	1	1	0	0	0	1	0	2	2	2
266	Before	2020-04-04 02:45:57	R_33eAsRse7jXuz4M	23	4	0	3	4	10005	1		3		1	2	1	3	5	2	3	1	4	2	4	4	1	1	1	0	0	0	1	1	1	0	5	3	1
266	After	2020-04-04 02:45:57	R_33eAsRse7jXuz4M	23	4	0	3	4	10005	1		3		1	2	1	3	5	2	3	1	4	2	4	4	1	1	1	1	0	0	1	1	1	1	2	3	1
267	Before	2020-04-04 02:48:33	R_2TZD7EVArOF8kl9	37	4	0	4	5	12477	1		1		1	1	0	2	2	2	1	1	4	4	5	5	0	1	1	0	1	0	1	0	1	0	5	4	2
267	After	2020-04-04 02:48:33	R_2TZD7EVArOF8kl9	37	4	0	4	5	12477	1		1		1	1	0	2	2	2	1	1	4	4	5	5	0	1	1	1	1	0	1	0	1	1	1	1	2
268	Before	2020-04-04 02:59:33	R_3g8gKqgGk3A4yCT	34	4	0	4	5	10001	1		1		1		1	5	5	5	2	1	5	5	5	5	0	1	1	0	1	0	0	0	1	0	5	5	2
268	After	2020-04-04 02:59:33	R_3g8gKqgGk3A4yCT	34	4	0	4	5	10001	1		1		1		1	5	5	5	2	1	5	5	5	5	0	1	1	1	1	0	0	0	1	1	1	1	2
269	Before	2020-04-04 03:01:45	R_Q5DOVlCu74sBAcx	34	4	0	2	1	10456	0	1	2		0		0	2	2	5	1	0	1	1	4	5	0	1	1	0	0	0	0	0	1	0	1	5	2
269	After	2020-04-04 03:01:45	R_Q5DOVlCu74sBAcx	34	4	0	2	1	10456	0	1	2		0		0	2	2	5	1	0	1	1	4	5	0	1	1	1	0	0	0	0	1	0	3	1	2
270	Before	2020-04-04 03:25:33	R_27xRezsDp9L4zlt	25	2	1	4	3	10007	1		3		0		1	5	4	2	1	1	4	4	5	5	0	1	0	0	0	0	0	0	1	0	4	4	1
270	After	2020-04-04 03:25:33	R_27xRezsDp9L4zlt	25	2	1	4	3	10007	1		3		0		1	5	4	2	1	1	4	4	5	5	0	1	0	1	0	0	0	0	1	1	3	2	1
271	Before	2020-04-04 03:34:41	R_1I6JVR4xEM4epD0	21	4	0	4	0	10023	1		1		0		1	5	5	5	2	0	5	3	5	5	0	1	1	0	1	0	1	0	1	0	4	4	1
271	After	2020-04-04 03:34:41	R_1I6JVR4xEM4epD0	21	4	0	4	0	10023	1		1		0		1	5	5	5	2	0	5	3	5	5	0	1	1	1	1	0	1	0	1	0	5	1	1
272	Before	2020-04-04 03:36:41	R_2pWzEJ4VwlE5nDo	22	4	0	3	3	11421	0	0	5		0		0	5	2	5	2	1	4	3	5	5	1	1	1	0	0	1	0	0	1	0	5	5	1
272	After	2020-04-04 03:36:41	R_2pWzEJ4VwlE5nDo	22	4	0	3	3	11421	0	0	5		0		0	5	2	5	2	1	4	3	5	5	1	1	1	1	0	1	0	0	1	1	3	1	1
273	Before	2020-04-04 03:56:23	R_bpVCzDMCINPVtnz	38	2	0	2	4	10001	1		3		1	3	1	4	4	4	4	1	3	4	3	4	1	1	0	0	0	0	1	1	1	0	5	4	2
273	After	2020-04-04 03:56:23	R_bpVCzDMCINPVtnz	38	2	0	2	4	10001	1		3		1	3	1	4	4	4	4	1	3	4	3	4	1	1	0	1	0	0	1	1	1	1	2	1	2
274	Before	2020-04-04 03:57:29	R_NX56FP2u5Qszsvn	77	3	1	1	1	11772	2		1		0			4	3	4	1	1	5	4	5	5	0	1	0	0	1	0	1	0	1	0	4	4	5
274	After	2020-04-04 03:57:29	R_NX56FP2u5Qszsvn	77	3	1	1	1	11772	2		1		0			4	3	4	1	1	5	4	5	5	0	1	0	1	1	0	1	0	1	1	2	2	5
275	Before	2020-04-04 04:30:26	R_sioIXgHwk2lrPqx	39	2	1	2	1	14469	1		1		1	2	0	5	4	2	2	1	5	4	5	5	0	1	0	0	1	0	0	0	1	0	5	5	2
275	After	2020-04-04 04:30:26	R_sioIXgHwk2lrPqx	39	2	1	2	1	14469	1		1		1	2	0	5	4	2	2	1	5	4	5	5	0	1	0	1	1	0	0	0	1	1	2	1	2
276	Before	2020-04-04 04:45:54	R_1KkeXDUJ5HnQgML	45	4	0	4	4	10003	1		1		0		0	5	4	2	2	1	4	4	4	5	0	1	1	0	1	0	0	0	1	0	5	3	3
276	After	2020-04-04 04:45:54	R_1KkeXDUJ5HnQgML	45	4	0	4	4	10003	1		1		0		0	5	4	2	2	1	4	4	4	5	0	1	1	1	1	0	0	0	1	1	4	3	3
277	Before	2020-04-04 04:49:08	R_wYoUnW30Fmrexhf	45	3	1	4	0	10709	1		0	Mixed	0		0	2	1	2	1	0	2	1	4	5	1	1	0	0	0	0	0	1	1	0	2	3	3
277	After	2020-04-04 04:49:08	R_wYoUnW30Fmrexhf	45	3	1	4	0	10709	1		0	Mixed	0		0	2	1	2	1	0	2	1	4	5	1	1	0	1	0	0	0	1	1	0	4	4	3
278	Before	2020-04-04 05:23:34	R_3NCZW2o9DKbtmGN	30	4	1	4	5	10001	1		1		1	4	1	5	5	5	1	1	5	5	5	5	0	1	1	0	1	0	0	0	1	0	5	5	2
278	After	2020-04-04 05:23:34	R_3NCZW2o9DKbtmGN	30	4	1	4	5	10001	1		1		1	4	1	5	5	5	1	1	5	5	5	5	0	1	1	1	1	0	0	0	1	1	1	1	2
279	Before	2020-04-04 05:32:31	R_2VHMjSil3T8oXBA	24	2	1	2	1	14830	1		3		1	2	0	5	4	3	2	1	5	5	5	5	1	1	0	0	0	0	1	0	1	0	5	5	1
279	After	2020-04-04 05:32:31	R_2VHMjSil3T8oXBA	24	2	1	2	1	14830	1		3		1	2	0	5	4	3	2	1	5	5	5	5	1	1	0	1	0	0	1	0	1	1	4	3	1
280	Before	2020-04-04 05:35:45	R_2164k28wv7X9DBH	38	2	0	2	4	10001	2		4		1	24	1	3	2	2	2	1	4	4	5	5	1	1	0	0	0	0	1	1	1	0	4	4	2
280	After	2020-04-04 05:35:45	R_2164k28wv7X9DBH	38	2	0	2	4	10001	2		4		1	24	1	3	2	2	2	1	4	4	5	5	1	1	0	1	0	0	1	1	1	1	2	2	2
281	Before	2020-04-04 05:47:09	R_3pmU8SsjtT06cGi	30	4	0	3	4	10001	1		3		1	1	0	2	1	4	2	1	5	4	5	5	1	1	1	0	0	0	0	0	1	0	5	4	2
281	After	2020-04-04 05:47:09	R_3pmU8SsjtT06cGi	30	4	0	3	4	10001	1		3		1	1	0	2	1	4	2	1	5	4	5	5	1	1	1	1	0	0	0	0	1	1	4	2	2
282	Before	2020-04-04 06:39:06	R_1oI1Whla9Iqf13C	46	3	0	4	1	11372	1		5		1	1	1	5	4	4	2	1	5	3	5	5	0	1	0	0	0	1	1	0	1	0	5	5	3
282	After	2020-04-04 06:39:06	R_1oI1Whla9Iqf13C	46	3	0	4	1	11372	1		5		1	1	1	5	4	4	2	1	5	3	5	5	0	1	0	1	0	1	1	0	1	1	2	1	3
283	Before	2020-04-04 07:03:29	R_1CpyG3cV4wCCaXl	28	3	0	2	1	11706	0	1	1		0		1	2	1	2	1	0	4	2	5	5	0	1	0	0	1	0	0	0	1	0	4	5	1
283	After	2020-04-04 07:03:29	R_1CpyG3cV4wCCaXl	28	3	0	2	1	11706	0	1	1		0		1	2	1	2	1	0	4	2	5	5	0	1	0	1	1	0	0	0	1	0	4	2	1
284	Before	2020-04-04 07:05:44	R_ZksLH6wXlNwGs2R	36	4	0	2	1	11418	1		5		0		1	4	4	3	5	0	4	4	4	5	0	1	1	0	0	1	0	0	1	0	4	4	2
284	After	2020-04-04 07:05:44	R_ZksLH6wXlNwGs2R	36	4	0	2	1	11418	1		5		0		1	4	4	3	5	0	4	4	4	5	0	1	1	1	0	1	0	0	1	0	1	2	2
285	Before	2020-04-04 07:21:40	R_1MMt8nCEGXnKXlC	28	4	1	3	4	10460	0	1	3		0		0	5	2	4	1	1	4	3	4	5	1	1	1	0	0	0	0	1	1	0	4	4	1
285	After	2020-04-04 07:21:40	R_1MMt8nCEGXnKXlC	28	4	1	3	4	10460	0	1	3		0		0	5	2	4	1	1	4	3	4	5	1	1	1	1	0	0	0	1	1	1	4	4	1
286	Before	2020-04-04 07:45:50	R_3IY6kGhdz8n54Co	51	3	0	1	1	13057	2		1		0		0	4	2	1	1	0	5	5	5	5	0	1	0	0	1	0	1	0	1	0	1	2	4
286	After	2020-04-04 07:45:50	R_3IY6kGhdz8n54Co	51	3	0	1	1	13057	2		1		0		0	4	2	1	1	0	5	5	5	5	0	1	0	1	1	0	1	0	1	0	1	1	4
287	Before	2020-04-04 07:54:31	R_tMWqhUcDh3FzL3z	22	4	1	1	1	10009	0	0	3		0		0	4	4	3	3	0	3	5	3	5	0	1	1	0	0	0	0	0	1	0	5	5	1
287	After	2020-04-04 07:54:31	R_tMWqhUcDh3FzL3z	22	4	1	1	1	10009	0	0	3		0		0	4	4	3	3	0	3	5	3	5	0	1	1	1	0	0	0	0	1	0	3	3	1
288	Before	2020-04-04 08:01:33	R_1hYBEGxp0cL4FLU	40	4	0	4	5	10013	1		1		1	2	0	4	4	4	4	1	4	4	4	5	1	1	1	0	1	0	1	0	1	0	4	4	3
288	After	2020-04-04 08:01:33	R_1hYBEGxp0cL4FLU	40	4	0	4	5	10013	1		1		1	2	0	4	4	4	4	1	4	4	4	5	1	1	1	1	1	0	1	0	1	1	4	1	3
289	Before	2020-04-04 08:05:45	R_1Fhv89nacg3y3MN	42	4	0	4	3	11233	1		1		1	1	0	2	2	1	1	1	4	3	4	5	0	1	1	0	1	0	0	0	1	0	4	4	3
289	After	2020-04-04 08:05:45	R_1Fhv89nacg3y3MN	42	4	0	4	3	11233	1		1		1	1	0	2	2	1	1	1	4	3	4	5	0	1	1	1	1	0	0	0	1	1	2	2	3
290	Before	2020-04-04 08:09:06	R_3k5McvkkBxkRB7g	44	4	0	4	5	10001	1		1		1	2	0	5	5	2	2	1	5	5	5	5	0	1	1	0	1	0	0	0	1	0	4	5	3
290	After	2020-04-04 08:09:06	R_3k5McvkkBxkRB7g	44	4	0	4	5	10001	1		1		1	2	0	5	5	2	2	1	5	5	5	5	0	1	1	1	1	0	0	0	1	1	5	1	3
291	Before	2020-04-04 08:22:42	R_2QECVV816Pf3qIq	33	4	1	1	3	10001	1		1		1	2	1	2	4	5	5	1	5	5	5	5	1	1	1	0	1	0	1	0	1	0	5	5	2
291	After	2020-04-04 08:22:42	R_2QECVV816Pf3qIq	33	4	1	1	3	10001	1		1		1	2	1	2	4	5	5	1	5	5	5	5	1	1	1	1	1	0	1	0	1	1	2	1	2
292	Before	2020-04-04 08:23:26	R_3F67D4UDN8vmJrP	30	4	0	3	3	10002	1		3		1	2	1	5	5	5	5	1	5	5	5	5	0	1	1	0	0	0	0	0	1	0	5	5	2
292	After	2020-04-04 08:23:26	R_3F67D4UDN8vmJrP	30	4	0	3	3	10002	1		3		1	2	1	5	5	5	5	1	5	5	5	5	0	1	1	1	0	0	0	0	1	1	1	1	2
293	Before	2020-04-04 08:30:12	R_5mx2Rlf8Mrrt0xb	64	4	1	4	3	11214	1		1		0		0	4	4	4	1	1	4	4	3	5	0	1	1	0	1	0	0	0	1	0	3	5	5
293	After	2020-04-04 08:30:12	R_5mx2Rlf8Mrrt0xb	64	4	1	4	3	11214	1		1		0		0	4	4	4	1	1	4	4	3	5	0	1	1	1	1	0	0	0	1	1	4	2	5
294	Before	2020-04-04 08:34:26	R_3PdeknTbH2eSZQ7	47	3	1	2	0	12205	0	1	5		0		0	4	1	4	4	1	2	1	2	5	1	1	0	0	0	1	1	0	1	0	4	5	3
294	After	2020-04-04 08:34:26	R_3PdeknTbH2eSZQ7	47	3	1	2	0	12205	0	1	5		0		0	4	1	4	4	1	2	1	2	5	1	1	0	1	0	1	1	0	1	1	5	3	3
295	Before	2020-04-04 08:38:09	R_1oBTskX76iCGAnj	38	4	1	2	1	11207	0	1	2		1	1	0	5	2	2	1	1	5	5	5	5	0	1	1	0	0	0	0	0	1	0	4	4	2
295	After	2020-04-04 08:38:09	R_1oBTskX76iCGAnj	38	4	1	2	1	11207	0	1	2		1	1	0	5	2	2	1	1	5	5	5	5	0	1	1	1	0	0	0	0	1	1	1	1	2
296	Before	2020-04-04 08:39:39	R_2YLiZiEV7wHtyz4	40	4	1	4	5	10014	1		1		1	2	0	4	4	2	1	1	5	4	4	5	0	1	1	0	1	0	0	0	1	0	4	4	3
296	After	2020-04-04 08:39:39	R_2YLiZiEV7wHtyz4	40	4	1	4	5	10014	1		1		1	2	0	4	4	2	1	1	5	4	4	5	0	1	1	1	1	0	0	0	1	1	1	2	3
297	Before	2020-04-04 08:42:50	R_1F8UcLtKxEHeSCm	45	4	1	4	4	10116	1		2		1	2	0	4	5	4	5	1	5	4	5	5	0	1	1	0	0	0	0	0	1	0	4	5	3
297	After	2020-04-04 08:42:50	R_1F8UcLtKxEHeSCm	45	4	1	4	4	10116	1		2		1	2	0	4	5	4	5	1	5	4	5	5	0	1	1	1	0	0	0	0	1	1	2	2	3
298	Before	2020-04-04 08:55:37	R_8eUXZwInOmNEaKl	28	4	1	1	3	10098	1		1	White	0		0	4	5	4	1	1	4	4	4	5	0	1	1	0	1	0	0	0	1	0	4	5	1
298	After	2020-04-04 08:55:37	R_8eUXZwInOmNEaKl	28	4	1	1	3	10098	1		1	White	0		0	4	5	4	1	1	4	4	4	5	0	1	1	1	1	0	0	0	1	1	2	1	1
299	Before	2020-04-04 09:00:32	R_tM7JJGoDdjSoVmV	33	4	0	1	1	14043	1		1		0		0	5	5	5	5	1	4	4	4	5	1	1	1	0	1	0	0	0	1	0	5	5	2
299	After	2020-04-04 09:00:32	R_tM7JJGoDdjSoVmV	33	4	0	1	1	14043	1		1		0		0	5	5	5	5	1	4	4	4	5	1	1	1	1	1	0	0	0	1	1	5	5	2
300	Before	2020-04-04 09:03:18	R_6QczRfDLA3xVC5X	31	4	0	1	4	10001	0	0	1		1	2	0	4	3	2	3	1	4	3	4	3	1	1	1	0	1	0	0	0	1	0	3	4	2
300	After	2020-04-04 09:03:18	R_6QczRfDLA3xVC5X	31	4	0	1	4	10001	0	0	1		1	2	0	4	3	2	3	1	4	3	4	3	1	1	1	1	1	0	0	0	1	1	3	3	2
301	Before	2020-04-04 09:06:28	R_yElHL4ztN50YMXD	27	4	1	3	2	11103	0	1	1		0		0	5	3	5	4	0	3	4	4	5	0	1	1	0	1	0	0	1	1	0	5	5	1
301	After	2020-04-04 09:06:28	R_yElHL4ztN50YMXD	27	4	1	3	2	11103	0	1	1		0		0	5	3	5	4	0	3	4	4	5	0	1	1	1	1	0	0	1	1	0	2	2	1
302	Before	2020-04-04 09:17:45	R_12mToTghtSaDKIs	28	3	1	3	0	10801	1		3		0		0	2	1	2	1	0	4	2	4	4	0	1	0	0	0	0	0	0	1	0	4	5	1
302	After	2020-04-04 09:17:45	R_12mToTghtSaDKIs	28	3	1	3	0	10801	1		3		0		0	2	1	2	1	0	4	2	4	4	0	1	0	1	0	0	0	0	1	0	3	2	1
303	Before	2020-04-04 09:23:28	R_2CIA47SkBhk9Hdb	70	3	1	2	1	14219	2		1		0			4	1	3	1	0	3	4	4	5	0	1	0	0	1	0	1	0	1	0	4	5	5
303	After	2020-04-04 09:23:28	R_2CIA47SkBhk9Hdb	70	3	1	2	1	14219	2		1		0			4	1	3	1	0	3	4	4	5	0	1	0	1	1	0	1	0	1	0	3	3	5
304	Before	2020-04-04 09:25:03	R_1PTvQmeHgoyIEWy	45	4	0	4	5	10001	1		1		1	1	1	5	4	5	5	1	5	5	4	5	0	1	1	0	1	0	1	1	1	0	5	4	3
304	After	2020-04-04 09:25:03	R_1PTvQmeHgoyIEWy	45	4	0	4	5	10001	1		1		1	1	1	5	4	5	5	1	5	5	4	5	0	1	1	1	1	0	1	1	1	1	1	2	3
305	Before	2020-04-04 09:35:18	R_2DNUANsWSTvwHFu	31	3	1	4	3	14607	1		1		0		0	4	2	4	3	0	4	5	4	5	0	1	0	0	1	0	0	0	1	0	4	5	2
305	After	2020-04-04 09:35:18	R_2DNUANsWSTvwHFu	31	3	1	4	3	14607	1		1		0		0	4	2	4	3	0	4	5	4	5	0	1	0	1	1	0	0	0	1	0	4	2	2
306	Before	2020-04-04 09:37:32	R_2PjKruPfmyfZIxb	37	3	0	1	1	11788	0	0	1		0		0	2	2	2	1	1	5	5	5	4	0	1	0	0	1	0	0	0	1	0	5	5	2
306	After	2020-04-04 09:37:32	R_2PjKruPfmyfZIxb	37	3	0	1	1	11788	0	0	1		0		0	2	2	2	1	1	5	5	5	4	0	1	0	1	1	0	0	0	1	1	2	2	2
307	Before	2020-04-04 09:44:55	R_3kz9srA42XBFkI6	41	4	1	2	1	12180	1		1		1	2	0	4	4	5	5	1	4	4	5	5	0	1	1	0	1	0	1	0	1	0	5	5	3
307	After	2020-04-04 09:44:55	R_3kz9srA42XBFkI6	41	4	1	2	1	12180	1		1		1	2	0	4	4	5	5	1	4	4	5	5	0	1	1	1	1	0	1	0	1	1	3	4	3
308	Before	2020-04-04 09:55:59	R_2ALI3Wevn0qjEJ6	39	3	1	1	1	14094	1		1		1	2	0	4	2	4	1	1	4	5	4	5	0	1	0	0	1	0	1	0	1	0	5	5	2
308	After	2020-04-04 09:55:59	R_2ALI3Wevn0qjEJ6	39	3	1	1	1	14094	1		1		1	2	0	4	2	4	1	1	4	5	4	5	0	1	0	1	1	0	1	0	1	1	5	2	2
309	Before	2020-04-04 09:57:03	R_2zBak88hnO8dw3L	27	3	1	3	1	13108	1		1		0		0	2	1	2	1	0	3	2	2	4	1	1	0	0	1	0	1	0	1	0	5	5	1
309	After	2020-04-04 09:57:03	R_2zBak88hnO8dw3L	27	3	1	3	1	13108	1		1		0		0	2	1	2	1	0	3	2	2	4	1	1	0	1	1	0	1	0	1	0	2	2	1
310	Before	2020-04-04 09:59:00	R_4JFVsFqTdCQQJl7	39	3	1	3	2	14864	1		1		0		0	4	2	3	2	0	4	5	4	5	0	1	0	0	1	0	1	0	1	0	5	5	2
310	After	2020-04-04 09:59:00	R_4JFVsFqTdCQQJl7	39	3	1	3	2	14864	1		1		0		0	4	2	3	2	0	4	5	4	5	0	1	0	1	1	0	1	0	1	0	4	1	2
311	Before	2020-04-04 10:01:23	R_3q8Yno37KLjhLFV	30	4	0	4	5	10001	1		1		1	1	0	5	4	5	3	1	5	5	5	5	1	1	1	0	1	0	1	0	1	0	5	5	2
311	After	2020-04-04 10:01:23	R_3q8Yno37KLjhLFV	30	4	0	4	5	10001	1		1		1	1	0	5	4	5	3	1	5	5	5	5	1	1	1	1	1	0	1	0	1	1	2	3	2
312	Before	2020-04-04 10:03:26	R_vwqLAQA8R9SK2ul	44	2	1	2	2	13440	1		1		0		0	2	1	3	1	0	2	3	3	5	0	1	0	0	1	0	1	0	1	0	4	5	3
312	After	2020-04-04 10:03:26	R_vwqLAQA8R9SK2ul	44	2	1	2	2	13440	1		1		0		0	2	1	3	1	0	2	3	3	5	0	1	0	1	1	0	1	0	1	0	3	2	3
313	Before	2020-04-04 10:06:37	R_2ztBKIGh99B5OyN	37	4	1	4	2	10009	1		1		0		0	5	5	4	5	1	5	4	5	5	0	1	1	0	1	0	0	0	1	0	5	5	2
313	After	2020-04-04 10:06:37	R_2ztBKIGh99B5OyN	37	4	1	4	2	10009	1		1		0		0	5	5	4	5	1	5	4	5	5	0	1	1	1	1	0	0	0	1	1	4	4	2
314	Before	2020-04-04 10:10:26	R_cGs9WQbcXb18MHn	32	4	1	3	4	10017	1		5		0		0	4	4	2	2	0	4	5	4	5	0	1	1	0	0	1	0	1	1	0	4	4	2
314	After	2020-04-04 10:10:26	R_cGs9WQbcXb18MHn	32	4	1	3	4	10017	1		5		0		0	4	4	2	2	0	4	5	4	5	0	1	1	1	0	1	0	1	1	0	2	2	2
315	Before	2020-04-04 10:24:39	R_ehSdBYMLEugLvzP	35	3	0	4	5	10001	1		4		1	2	0	5	5	4	2	1	5	5	5	5	1	1	0	0	0	0	1	0	1	0	5	5	2
315	After	2020-04-04 10:24:39	R_ehSdBYMLEugLvzP	35	3	0	4	5	10001	1		4		1	2	0	5	5	4	2	1	5	5	5	5	1	1	0	1	0	0	1	0	1	1	1	1	2
316	Before	2020-04-04 10:25:11	R_3PzW4axoxWYX5qN	36	4	0	4	3	10001	1		1		1	1	0	5	5	4	4	1	5	5	5	5	1	1	1	0	1	0	1	0	1	0	5	5	2
316	After	2020-04-04 10:25:11	R_3PzW4axoxWYX5qN	36	4	0	4	3	10001	1		1		1	1	0	5	5	4	4	1	5	5	5	5	1	1	1	1	1	0	1	0	1	1	3	1	2
317	Before	2020-04-04 10:25:21	R_2PvOhXYEaiC1xtS	35	3	1	3	2	11352	1		5		1	1	0	4	4	4	1	1	5	4	5	5	1	1	0	0	0	1	0	0	1	0	4	4	2
317	After	2020-04-04 10:25:21	R_2PvOhXYEaiC1xtS	35	3	1	3	2	11352	1		5		1	1	0	4	4	4	1	1	5	4	5	5	1	1	0	1	0	1	0	0	1	1	2	1	2
318	Before	2020-04-04 10:27:30	R_1kYRf1Yk1ijIOd5	71	3	1	3	3	11561	2		1		0			5	4	4	2	1	4	5	5	5	0	1	0	0	1	0	0	0	1	0	4	4	5
318	After	2020-04-04 10:27:30	R_1kYRf1Yk1ijIOd5	71	3	1	3	3	11561	2		1		0			5	4	4	2	1	4	5	5	5	0	1	0	1	1	0	0	0	1	1	3	3	5
319	Before	2020-04-04 10:28:42	R_rp7QC8B5PPx9mmt	65	3	1	4	2	14534	2		1		0			4	2	2	1	0	4	4	3	5	0	1	0	0	1	0	1	0	1	0	4	5	5
319	After	2020-04-04 10:28:42	R_rp7QC8B5PPx9mmt	65	3	1	4	2	14534	2		1		0			4	2	2	1	0	4	4	3	5	0	1	0	1	1	0	1	0	1	0	3	3	5
320	Before	2020-04-04 10:32:21	R_2uqAu4BxhljsQV0	33	4	0	4	5	10001	1		3		1		1	5	5	5	2	1	5	5	5	5	0	1	1	0	0	0	1	0	1	0	5	5	2
320	After	2020-04-04 10:32:21	R_2uqAu4BxhljsQV0	33	4	0	4	5	10001	1		3		1		1	5	5	5	2	1	5	5	5	5	0	1	1	1	0	0	1	0	1	1	5	1	2
321	Before	2020-04-04 10:39:56	R_8C7O9tHq5Sknkl3	39	4	0	4	2	10467	1		1		1	2	1	5	4	4	1	1	5	5	5	5	1	1	1	0	1	0	1	1	1	0	5	5	2
321	After	2020-04-04 10:39:56	R_8C7O9tHq5Sknkl3	39	4	0	4	2	10467	1		1		1	2	1	5	4	4	1	1	5	5	5	5	1	1	1	1	1	0	1	1	1	1	1	1	2
322	Before	2020-04-04 10:42:54	R_1fkgVHLI90NHA4i	34	4	1	3	3	10003	1		1		0		0	4	4	5	3	1	3	4	3	5	0	1	1	0	1	0	0	1	1	0	4	4	2
322	After	2020-04-04 10:42:54	R_1fkgVHLI90NHA4i	34	4	1	3	3	10003	1		1		0		0	4	4	5	3	1	3	4	3	5	0	1	1	1	1	0	0	1	1	1	3	3	2
323	Before	2020-04-04 10:47:19	R_2rwkANY5PVH97G4	60	3	1	1	0	11096	0	1	1		0		0	5	3	2	2	0	1	1	4	5	0	1	0	0	1	0	0	1	1	0	4	5	5
323	After	2020-04-04 10:47:19	R_2rwkANY5PVH97G4	60	3	1	1	0	11096	0	1	1		0		0	5	3	2	2	0	1	1	4	5	0	1	0	1	1	0	0	1	1	0	5	3	5
324	Before	2020-04-04 10:49:29	R_2ZNz6doebnIqUma	34	3	1	2	3	12180	1		1		0		0	4	3	2	1	1	4	4	3	4	0	1	0	0	1	0	0	0	1	0	4	3	2
324	After	2020-04-04 10:49:29	R_2ZNz6doebnIqUma	34	3	1	2	3	12180	1		1		0		0	4	3	2	1	1	4	4	3	4	0	1	0	1	1	0	0	0	1	1	2	1	2
325	Before	2020-04-04 10:50:11	R_2qgTRq8ggzvHtQJ	55	3	1	3	2	14051	2		1		0		0	4	1	2	1	0	2	4	4	5	0	1	0	0	1	0	0	0	1	0	4	4	4
325	After	2020-04-04 10:50:11	R_2qgTRq8ggzvHtQJ	55	3	1	3	2	14051	2		1		0		0	4	1	2	1	0	2	4	4	5	0	1	0	1	1	0	0	0	1	0	2	1	4
326	Before	2020-04-04 10:50:17	R_tJV5mumQZrA205H	30	4	1	4	0	10028	1		5		0		0	4	2	2	2	1	5	5	5	5	1	1	1	0	0	1	0	1	1	0	4	5	2
326	After	2020-04-04 10:50:17	R_tJV5mumQZrA205H	30	4	1	4	0	10028	1		5		0		0	4	2	2	2	1	5	5	5	5	1	1	1	1	0	1	0	1	1	1	1	1	2
327	Before	2020-04-04 10:50:33	R_1hVTcRCdOkS4d1C	25	4	1	2	1	11212	1		2		1	2	0	4	4	4	2	0	1	1	1	5	1	1	1	0	0	0	1	0	1	0	3	4	1
327	After	2020-04-04 10:50:33	R_1hVTcRCdOkS4d1C	25	4	1	2	1	11212	1		2		1	2	0	4	4	4	2	0	1	1	1	5	1	1	1	1	0	0	1	0	1	0	3	3	1
328	Before	2020-04-04 10:54:35	R_1GvrqNwvETAxT2V	70	3	1	2	0	14217	2		1		0			4	3	4	3	0	5	5	5	5	0	1	0	0	1	0	1	0	1	0	5	5	5
328	After	2020-04-04 10:54:35	R_1GvrqNwvETAxT2V	70	3	1	2	0	14217	2		1		0			4	3	4	3	0	5	5	5	5	0	1	0	1	1	0	1	0	1	0	1	1	5
329	Before	2020-04-04 10:55:06	R_BWmoovDxrWanFkd	60	3	1	4	4	11375	1		5		0		1	5	4	5	4	1	5	2	5	5	1	1	0	0	0	1	0	0	1	0	5	5	5
329	After	2020-04-04 10:55:06	R_BWmoovDxrWanFkd	60	3	1	4	4	11375	1		5		0		1	5	4	5	4	1	5	2	5	5	1	1	0	1	0	1	0	0	1	1	1	1	5
330	Before	2020-04-04 11:00:08	R_TiIdGmclQ8j3XwJ	36	4	0	4	4	10030	1		1		1	2	1	2	2	2	2	1	3	4	4	5	0	1	1	0	1	0	0	0	1	0	4	3	2
330	After	2020-04-04 11:00:08	R_TiIdGmclQ8j3XwJ	36	4	0	4	4	10030	1		1		1	2	1	2	2	2	2	1	3	4	4	5	0	1	1	1	1	0	0	0	1	1	1	1	2
331	Before	2020-04-04 11:04:05	R_3QXc1RoDTnDuhyG	49	3	1	2	5	14051	1		1		0		0	4	1	2	1	0	4	5	5	5	1	1	0	0	1	0	0	0	1	0	4	4	3
331	After	2020-04-04 11:04:05	R_3QXc1RoDTnDuhyG	49	3	1	2	5	14051	1		1		0		0	4	1	2	1	0	4	5	5	5	1	1	0	1	1	0	0	0	1	0	2	2	3
332	Before	2020-04-04 11:05:29	R_22lCtZAMagHzwqx	27	4	1	1	1	10463	0	1	3		1	1	0	2	2	5	1	0	4	4	4	5	0	1	1	0	0	0	0	0	1	0	5	5	1
332	After	2020-04-04 11:05:29	R_22lCtZAMagHzwqx	27	4	1	1	1	10463	0	1	3		1	1	0	2	2	5	1	0	4	4	4	5	0	1	1	1	0	0	0	0	1	0	4	3	1
333	Before	2020-04-04 11:12:09	R_2dsjmP1LqQ4ZjAx	29	4	1	3	5	10023	1		1		0		0	4	4	4	1	0	5	5	5	5	0	1	1	0	1	0	1	0	1	0	5	5	1
333	After	2020-04-04 11:12:09	R_2dsjmP1LqQ4ZjAx	29	4	1	3	5	10023	1		1		0		0	4	4	4	1	0	5	5	5	5	0	1	1	1	1	0	1	0	1	0	1	1	1
334	Before	2020-04-04 11:13:16	R_1mOCJIPT1m7V4Ah	40	4	0	4	4	10013	1		1		0		0	5	5	4	5	1	5	5	5	5	0	1	1	0	1	0	0	0	1	0	5	2	3
334	After	2020-04-04 11:13:16	R_1mOCJIPT1m7V4Ah	40	4	0	4	4	10013	1		1		0		0	5	5	4	5	1	5	5	5	5	0	1	1	1	1	0	0	0	1	1	1	1	3
335	Before	2020-04-04 11:16:01	R_1KdU5Ckh0r5ghE9	26	4	1	4	2	10004	1		2		1	1	1	5	5	3	2	1	5	2	5	5	1	1	1	0	0	0	0	0	1	0	5	5	1
335	After	2020-04-04 11:16:01	R_1KdU5Ckh0r5ghE9	26	4	1	4	2	10004	1		2		1	1	1	5	5	3	2	1	5	2	5	5	1	1	1	1	0	0	0	0	1	1	1	1	1
336	Before	2020-04-04 11:18:12	R_1d016uEab5DOJ7I	26	4	1	2	2	12222	0	0	1		0		0	2	3	2	1	1	4	5	4	5	1	1	1	0	1	0	0	0	1	0	4	5	1
336	After	2020-04-04 11:18:12	R_1d016uEab5DOJ7I	26	4	1	2	2	12222	0	0	1		0		0	2	3	2	1	1	4	5	4	5	1	1	1	1	1	0	0	0	1	1	4	2	1
337	Before	2020-04-04 11:21:14	R_3oNQonqYZcN5y6f	54	3	0	2	5	11751	1		1		0		0	4	1	2	1	1	4	2	4	5	0	1	0	0	1	0	1	0	1	0	5	5	4
337	After	2020-04-04 11:21:14	R_3oNQonqYZcN5y6f	54	3	0	2	5	11751	1		1		0		0	4	1	2	1	1	4	2	4	5	0	1	0	1	1	0	1	0	1	1	3	2	4
338	Before	2020-04-02 13:33:40	R_3M9yiMSkDSAmO8o	40	3	1	3	2	98607	0	0	5		1	1	0	4	4	4	4	0	4	2	4	4	0	0	0	0	0	1	0	0	1	0	5	2	3
338	After	2020-04-02 13:33:40	R_3M9yiMSkDSAmO8o	40	3	1	3	2	98607	0	0	5		1	1	0	4	4	4	4	0	4	2	4	4	0	0	0	1	0	1	0	0	1	0	5	5	3
339	Before	2020-04-02 13:49:05	R_8AnEKJTTg7pA8OB	28	3	1	1	0	98837	0	0	1		0		0	3	3	3	3	0	3	3	3	3	0	0	0	0	1	0	1	0	1	0	3	4	1
339	After	2020-04-02 13:49:05	R_8AnEKJTTg7pA8OB	28	3	1	1	0	98837	0	0	1		0		0	3	3	3	3	0	3	3	3	3	0	0	0	1	1	0	1	0	1	0	2	2	1
340	Before	2020-04-02 14:01:31	R_3Mg6dcofR6KMwTm	55	3	0	1	0	98059	1		1		0		0	4	2	2	1	1	4	4	4	5	0	0	0	0	1	0	1	0	1	0	5	5	4
340	After	2020-04-02 14:01:31	R_3Mg6dcofR6KMwTm	55	3	0	1	0	98059	1		1		0		0	4	2	2	1	1	4	4	4	5	0	0	0	1	1	0	1	0	1	1	3	3	4
341	Before	2020-04-02 14:09:18	R_3EGqy6SIWyqxCWu	32	4	0	4	2	98101	1		1		1		1	3	3	3	1	1	5	5	4	4	1	0	1	0	1	0	0	1	1	0	3	4	2
341	After	2020-04-02 14:09:18	R_3EGqy6SIWyqxCWu	32	4	0	4	2	98101	1		1		1		1	3	3	3	1	1	5	5	4	4	1	0	1	1	1	0	0	1	1	1	2	1	2
342	Before	2020-04-02 14:14:26	R_2ONfX0WYWgmFtd5	36	4	0	4	5	98002	1		1		1	2	0	4	5	5	4	1	5	4	5	4	1	0	1	0	1	0	1	1	1	0	4	5	2
342	After	2020-04-02 14:14:26	R_2ONfX0WYWgmFtd5	36	4	0	4	5	98002	1		1		1	2	0	4	5	5	4	1	5	4	5	4	1	0	1	1	1	0	1	1	1	1	1	2	2
343	Before	2020-04-03 19:00:43	R_1mJYVZGQ25y1lAX	25	3	1	2	2	98520	1		1		0		0	4	2	3	1	1	4	2	4	4	1	0	0	0	1	0	1	0	1	0	4	5	1
343	After	2020-04-03 19:00:43	R_1mJYVZGQ25y1lAX	25	3	1	2	2	98520	1		1		0		0	4	2	3	1	1	4	2	4	4	1	0	0	1	1	0	1	0	1	1	2	1	1
344	Before	2020-04-03 19:02:57	R_UuUxDuLVFO4iisN	40	4	0	4	4	98121	1		1		1	1	0	5	5	5	5	1	5	5	5	5	0	0	1	0	1	0	0	0	1	0	5	2	3
344	After	2020-04-03 19:02:57	R_UuUxDuLVFO4iisN	40	4	0	4	4	98121	1		1		1	1	0	5	5	5	5	1	5	5	5	5	0	0	1	1	1	0	0	0	1	1	1	1	3
345	Before	2020-04-03 19:07:39	R_1E0ShYM8atcpbKf	42	3	1	4	2	98363	1		1		1	2	0	5	1	5	2	0	5	2	4	5	0	0	0	0	1	0	1	1	1	0	5	5	3
345	After	2020-04-03 19:07:39	R_1E0ShYM8atcpbKf	42	3	1	4	2	98363	1		1		1	2	0	5	1	5	2	0	5	2	4	5	0	0	0	1	1	0	1	1	1	0	1	1	3
346	Before	2020-04-03 19:07:45	R_1gtPsMGuvIO7FG5	40	3	1	3	2	98001	0	0	1		0		0	4	1	2	1	1	4	5	4	5	0	0	0	0	1	0	0	0	1	0	4	5	3
346	After	2020-04-03 19:07:45	R_1gtPsMGuvIO7FG5	40	3	1	3	2	98001	0	0	1		0		0	4	1	2	1	1	4	5	4	5	0	0	0	1	1	0	0	0	1	1	2	4	3
347	Before	2020-04-03 19:10:20	R_RafgFEmP4JgDR3X	30	3	0	4	4	98101	1		1		1	1	1	5	5	5	5	1	5	5	5	5	1	0	0	0	1	0	1	0	1	0	4	4	2
347	After	2020-04-03 19:10:20	R_RafgFEmP4JgDR3X	30	3	0	4	4	98101	1		1		1	1	1	5	5	5	5	1	5	5	5	5	1	0	0	1	1	0	1	0	1	1	2	1	2
348	Before	2020-04-03 19:15:46	R_1dmnUKaWmmMvLYi	26	3	1	4	3	98116	1		5		0		0	4	3	3	1	0	1	4	3	4	0	0	0	0	0	1	0	0	1	0	4	4	1
348	After	2020-04-03 19:15:46	R_1dmnUKaWmmMvLYi	26	3	1	4	3	98116	1		5		0		0	4	3	3	1	0	1	4	3	4	0	0	0	1	0	1	0	0	1	0	2	3	1
349	Before	2020-04-03 19:16:36	R_3rOOJ3htj7pnSSj	22	3	0	2	1	98444	0	1	1		0		0	3	3	5	1	0	3	3	4	4	0	0	0	0	1	0	0	0	1	0	5	5	1
349	After	2020-04-03 19:16:36	R_3rOOJ3htj7pnSSj	22	3	0	2	1	98444	0	1	1		0		0	3	3	5	1	0	3	3	4	4	0	0	0	1	1	0	0	0	1	0	1	2	1
350	Before	2020-04-03 19:25:19	R_1N8NgCVQRjGhnwQ	39	4	1	4	3	98102	1		1		1	2	1	5	4	4	2	1	4	5	4	5	0	0	1	0	1	0	1	1	1	0	4	4	2
350	After	2020-04-03 19:25:19	R_1N8NgCVQRjGhnwQ	39	4	1	4	3	98102	1		1		1	2	1	5	4	4	2	1	4	5	4	5	0	0	1	1	1	0	1	1	1	1	3	1	2
351	Before	2020-04-03 19:54:02	R_1mPquEMQh8wTafU	49	3	1	4	2	99223	1		1		0		0	5	5	4	1	0	3	4	4	5	0	0	0	0	1	0	0	0	1	0	4	5	3
351	After	2020-04-03 19:54:02	R_1mPquEMQh8wTafU	49	3	1	4	2	99223	1		1		0		0	5	5	4	1	0	3	4	4	5	0	0	0	1	1	0	0	0	1	0	1	1	3
352	Before	2020-04-03 19:56:22	R_ptlnsJrd0HNDusV	53	3	1	4	3	98387	1		1		0		0	4	2	2	1	0	4	4	2	5	0	0	0	0	1	0	0	0	1	0	4	5	4
352	After	2020-04-03 19:56:22	R_ptlnsJrd0HNDusV	53	3	1	4	3	98387	1		1		0		0	4	2	2	1	0	4	4	2	5	0	0	0	1	1	0	0	0	1	0	3	3	4
353	Before	2020-04-03 20:15:13	R_OiKwvFMTFOC2CgF	30	3	1	2	1	98108	0	1	1		0		0	5	4	5	4	0	5	5	5	5	0	0	0	0	1	0	0	0	1	0	4	4	2
353	After	2020-04-03 20:15:13	R_OiKwvFMTFOC2CgF	30	3	1	2	1	98108	0	1	1		0		0	5	4	5	4	0	5	5	5	5	0	0	0	1	1	0	0	0	1	0	2	2	2
354	Before	2020-04-03 20:19:51	R_6ydvlCcTGVHbeNz	42	4	1	2	3	98030	1		3		1	2	0	2	2	1	1	1	5	5	5	5	1	0	1	0	0	0	0	0	1	0	4	4	3
354	After	2020-04-03 20:19:51	R_6ydvlCcTGVHbeNz	42	4	1	2	3	98030	1		3		1	2	0	2	2	1	1	1	5	5	5	5	1	0	1	1	0	0	0	0	1	1	2	2	3
355	Before	2020-04-03 20:20:41	R_2YSpp0Vm0yBN5rW	35	3	1	4	3	98004	1		1		0		0	2	1	2	1	0	4	5	5	5	0	0	0	0	1	0	0	0	1	0	4	5	2
355	After	2020-04-03 20:20:41	R_2YSpp0Vm0yBN5rW	35	3	1	4	3	98004	1		1		0		0	2	1	2	1	0	4	5	5	5	0	0	0	1	1	0	0	0	1	0	2	2	2
356	Before	2020-04-03 20:50:43	R_2xFY8u0Zzjgp0Ct	32	2	1	1	1	98626	1		1		1	2	0	3	3	3	3	0	3	3	3	3	0	0	0	0	1	0	0	0	1	0	3	3	2
356	After	2020-04-03 20:50:43	R_2xFY8u0Zzjgp0Ct	32	2	1	1	1	98626	1		1		1	2	0	3	3	3	3	0	3	3	3	3	0	0	0	1	1	0	0	0	1	0	3	3	2
357	Before	2020-04-03 21:16:02	R_2bZ7Yo9R2aVQlay	33	3	0	4	2	98092	0	1	4		0		0	5	4	4	4	1	4	5	4	5	0	0	0	0	0	0	1	0	1	0	5	5	2
357	After	2020-04-03 21:16:02	R_2bZ7Yo9R2aVQlay	33	3	0	4	2	98092	0	1	4		0		0	5	4	4	4	1	4	5	4	5	0	0	0	1	0	0	1	0	1	1	2	2	2
358	Before	2020-04-03 21:19:24	R_1QAWYhCGhh7C8Bb	48	3	1	2	2	98031	1		1		0		1	2	1	2	1	0	2	4	4	4	0	0	0	0	1	0	0	1	1	0	4	4	3
358	After	2020-04-03 21:19:24	R_1QAWYhCGhh7C8Bb	48	3	1	2	2	98031	1		1		0		1	2	1	2	1	0	2	4	4	4	0	0	0	1	1	0	0	1	1	0	2	2	3
359	Before	2020-04-03 21:29:09	R_1IzyLoDFK92iWIC	32	3	1	3	2	99016	1		1		1	1	1	4	2	2	1	0	4	4	4	5	0	0	0	0	1	0	0	0	1	0	3	4	2
359	After	2020-04-03 21:29:09	R_1IzyLoDFK92iWIC	32	3	1	3	2	99016	1		1		1	1	1	4	2	2	1	0	4	4	4	5	0	0	0	1	1	0	0	0	1	0	4	2	2
360	Before	2020-04-03 21:30:26	R_2f3cvQEEUaVEE4A	29	3	1	1	2	98311	1		1		0		1	5	2	4	1	1	4	3	4	5	0	0	0	0	1	0	0	1	1	0	4	4	1
360	After	2020-04-03 21:30:26	R_2f3cvQEEUaVEE4A	29	3	1	1	2	98311	1		1		0		1	5	2	4	1	1	4	3	4	5	0	0	0	1	1	0	0	1	1	1	2	1	1
361	Before	2020-04-03 21:35:50	R_3QRw8KG4y72QnyI	25	2	1	2	1	98026	1		1		0		0	2	1	1	1	0	2	1	3	5	1	0	0	0	1	0	0	0	1	0	4	5	1
361	After	2020-04-03 21:35:50	R_3QRw8KG4y72QnyI	25	2	1	2	1	98026	1		1		0		0	2	1	1	1	0	2	1	3	5	1	0	0	1	1	0	0	0	1	0	3	2	1
362	Before	2020-04-03 21:58:13	R_3R43vnngMOEMZd2	47	3	1	3	2	98058	1		5		0		0	2	3	3	2	0	4	2	4	4	1	0	0	0	0	1	0	0	1	0	4	4	3
362	After	2020-04-03 21:58:13	R_3R43vnngMOEMZd2	47	3	1	3	2	98058	1		5		0		0	2	3	3	2	0	4	2	4	4	1	0	0	1	0	1	0	0	1	0	3	2	3
363	Before	2020-04-03 22:13:30	R_3OfB1gWqEYemGio	54	3	1	2	2	98226	0	0	4		0		0	5	5	4	2	1	4	5	4	5	0	0	0	0	0	0	0	0	1	0	5	4	4
363	After	2020-04-03 22:13:30	R_3OfB1gWqEYemGio	54	3	1	2	2	98226	0	0	4		0		0	5	5	4	2	1	4	5	4	5	0	0	0	1	0	0	0	0	1	1	4	1	4
364	Before	2020-04-03 22:18:18	R_24vMPu8xqkwQLLN	35	4	0	4	2	98001	1		1		1	1	0	4	5	4	4	1	5	5	4	4	1	0	1	0	1	0	1	0	1	0	3	4	2
364	After	2020-04-03 22:18:18	R_24vMPu8xqkwQLLN	35	4	0	4	2	98001	1		1		1	1	0	4	5	4	4	1	5	5	4	4	1	0	1	1	1	0	1	0	1	1	1	2	2
365	Before	2020-04-03 22:19:03	R_3ponMCwD3DnNXKh	67	3	1	2	4	98513	1		1		0			2	1	2	1	0	2	4	4	5	0	0	0	0	1	0	0	0	1	0	3	4	5
365	After	2020-04-03 22:19:03	R_3ponMCwD3DnNXKh	67	3	1	2	4	98513	1		1		0			2	1	2	1	0	2	4	4	5	0	0	0	1	1	0	0	0	1	0	3	1	5
366	Before	2020-04-03 22:22:23	R_dpAga8aTxl1DY2d	24	3	1	2	1	98373	0	1	1		1	2	0	2	4	4	2	1	4	5	4	5	0	0	0	0	1	0	0	1	1	0	4	5	1
366	After	2020-04-03 22:22:23	R_dpAga8aTxl1DY2d	24	3	1	2	1	98373	0	1	1		1	2	0	2	4	4	2	1	4	5	4	5	0	0	0	1	1	0	0	1	1	1	1	1	1
367	Before	2020-04-03 22:25:52	R_1Q49qOZkM9fPt1I	34	2	1	2	1	98390	0	0	1		1	4	0	2	1	2	1	0	1	4	4	5	0	0	0	0	1	0	0	0	1	0	5	4	2
367	After	2020-04-03 22:25:52	R_1Q49qOZkM9fPt1I	34	2	1	2	1	98390	0	0	1		1	4	0	2	1	2	1	0	1	4	4	5	0	0	0	1	1	0	0	0	1	0	4	2	2
368	Before	2020-04-03 22:33:17	R_3p5feIn0NeTEkf0	36	3	1	2	5	98011	1		1		0		0	4	3	3	4	0	4	5	4	5	0	0	0	0	1	0	1	0	1	0	5	5	2
368	After	2020-04-03 22:33:17	R_3p5feIn0NeTEkf0	36	3	1	2	5	98011	1		1		0		0	4	3	3	4	0	4	5	4	5	0	0	0	1	1	0	1	0	1	0	2	1	2
369	Before	2020-04-03 22:33:57	R_10SNWVJW8w6lLGr	25	2	1	3	3	98498	1		1		0		0	4	2	2	1	0	4	4	4	5	1	0	0	0	1	0	0	0	1	0	2	4	1
369	After	2020-04-03 22:33:57	R_10SNWVJW8w6lLGr	25	2	1	3	3	98498	1		1		0		0	4	2	2	1	0	4	4	4	5	1	0	0	1	1	0	0	0	1	0	2	2	1
370	Before	2020-04-03 22:50:09	R_4IpYQwb7KVvOksp	59	4	0	1	2	98133	1		3		0		0	5	5	3	3	1	5	5	4	5	0	0	1	0	0	0	1	0	1	0	3	5	4
370	After	2020-04-03 22:50:09	R_4IpYQwb7KVvOksp	59	4	0	1	2	98133	1		3		0		0	5	5	3	3	1	5	5	4	5	0	0	1	1	0	0	1	0	1	1	1	3	4
371	Before	2020-04-03 22:52:06	R_3xeEceJEzXjrbzj	42	3	1	2	2	98155	1		1		0		1	4	4	4	3	1	1	4	4	5	1	0	0	0	1	0	1	0	1	0	4	5	3
371	After	2020-04-03 22:52:06	R_3xeEceJEzXjrbzj	42	3	1	2	2	98155	1		1		0		1	4	4	4	3	1	1	4	4	5	1	0	0	1	1	0	1	0	1	1	2	2	3
372	Before	2020-04-03 22:53:31	R_263kRRGTUREXARf	46	4	0	4	5	98144	1		1		0		0	1	1	2	1	0	3	5	3	5	0	0	1	0	1	0	0	0	1	0	3	5	3
372	After	2020-04-03 22:53:31	R_263kRRGTUREXARf	46	4	0	4	5	98144	1		1		0		0	1	1	2	1	0	3	5	3	5	0	0	1	1	1	0	0	0	1	0	2	4	3
373	Before	2020-04-03 22:57:14	R_1N8N9l8glz2xLBW	40	3	1	4	3	98513	1		1		0		0	5	5	5	2	0	1	3	3	5	0	0	0	0	1	0	0	1	1	0	5	5	3
373	After	2020-04-03 22:57:14	R_1N8N9l8glz2xLBW	40	3	1	4	3	98513	1		1		0		0	5	5	5	2	0	1	3	3	5	0	0	0	1	1	0	0	1	1	0	4	2	3
374	Before	2020-04-03 23:08:07	R_3hiNp1vXYP7V4CP	27	3	1	1	1	98516	1		1		1	2	1	5	2	4	2	1	4	5	5	5	0	0	0	0	1	0	1	0	1	0	4	4	1
374	After	2020-04-03 23:08:07	R_3hiNp1vXYP7V4CP	27	3	1	1	1	98516	1		1		1	2	1	5	2	4	2	1	4	5	5	5	0	0	0	1	1	0	1	0	1	1	2	2	1
375	Before	2020-04-03 23:18:06	R_3MbWPrMkUpbAdl1	32	3	1	3	2	98011	1		1		0		0	2	1	2	1	0	4	2	4	5	0	0	0	0	1	0	0	0	1	0	4	4	2
375	After	2020-04-03 23:18:06	R_3MbWPrMkUpbAdl1	32	3	1	3	2	98011	1		1		0		0	2	1	2	1	0	4	2	4	5	0	0	0	1	1	0	0	0	1	0	3	2	2
376	Before	2020-04-03 23:18:24	R_2ri4A6fk8q7c2tM	27	4	1	2	2	98036	1		5		1	3	0	5	2	4	1	0	2	1	4	5	1	0	1	0	0	1	0	0	1	0	5	5	1
376	After	2020-04-03 23:18:24	R_2ri4A6fk8q7c2tM	27	4	1	2	2	98036	1		5		1	3	0	5	2	4	1	0	2	1	4	5	1	0	1	1	0	1	0	0	1	0	5	5	1
377	Before	2020-04-03 23:45:45	R_roL3fxUKwO2gRC9	32	4	1	3	3	98004	1		2		1	1	0	5	3	4	2	0	3	1	4	5	0	0	1	0	0	0	1	0	1	0	4	5	2
377	After	2020-04-03 23:45:45	R_roL3fxUKwO2gRC9	32	4	1	3	3	98004	1		2		1	1	0	5	3	4	2	0	3	1	4	5	0	0	1	1	0	0	1	0	1	0	3	3	2
378	Before	2020-04-03 23:47:00	R_D7UIS9Yf4sNRDuF	36	4	1	3	2	98116	1		3		0		0	5	2	2	1	0	2	2	2	2	0	0	1	0	0	0	0	0	1	0	4	5	2
378	After	2020-04-03 23:47:00	R_D7UIS9Yf4sNRDuF	36	4	1	3	2	98116	1		3		0		0	5	2	2	1	0	2	2	2	2	0	0	1	1	0	0	0	0	1	0	3	1	2
379	Before	2020-04-03 23:56:07	R_3PcXP4jJzCcrvQC	33	4	0	4	3	98001	1		1		1	1	1	5	4	5	4	1	5	5	4	4	1	0	1	0	1	0	1	0	1	0	5	3	2
379	After	2020-04-03 23:56:07	R_3PcXP4jJzCcrvQC	33	4	0	4	3	98001	1		1		1	1	1	5	4	5	4	1	5	5	4	4	1	0	1	1	1	0	1	0	1	1	2	1	2
380	Before	2020-04-03 23:57:00	R_O84RS5oN4wEKfaV	38	3	0	4	4	99208	1		1		1	1	0	5	5	4	4	0	5	4	4	5	0	0	0	0	1	0	0	0	1	0	4	4	2
380	After	2020-04-03 23:57:00	R_O84RS5oN4wEKfaV	38	3	0	4	4	99208	1		1		1	1	0	5	5	4	4	0	5	4	4	5	0	0	0	1	1	0	0	0	1	0	2	1	2
381	Before	2020-04-04 00:00:22	R_1JX6tpgORY5ojDx	37	3	1	4	5	98270	1		1		0		0	5	5	5	3	0	3	5	3	5	1	0	0	0	1	0	0	0	1	0	5	4	2
381	After	2020-04-04 00:00:22	R_1JX6tpgORY5ojDx	37	3	1	4	5	98270	1		1		0		0	5	5	5	3	0	3	5	3	5	1	0	0	1	1	0	0	0	1	0	3	1	2
382	Before	2020-04-04 00:15:46	R_2WM3TA18xitGRKP	35	4	1	2	0	98104	1		2		1		1	2	3	1	1	0	4	4	3	5	0	0	1	0	0	0	0	0	1	0	5	3	2
382	After	2020-04-04 00:15:46	R_2WM3TA18xitGRKP	35	4	1	2	0	98104	1		2		1		1	2	3	1	1	0	4	4	3	5	0	0	1	1	0	0	0	0	1	0	3	3	2
383	Before	2020-04-04 00:17:00	R_XUmMxZqpqXl0Lfz	65	3	1	2	1	98506	0	0	1		1	2		5	3	4	4	1	3	5	4	5	0	0	0	0	1	0	1	0	1	0	5	4	5
383	After	2020-04-04 00:17:00	R_XUmMxZqpqXl0Lfz	65	3	1	2	1	98506	0	0	1		1	2		5	3	4	4	1	3	5	4	5	0	0	0	1	1	0	1	0	1	1	3	2	5
384	Before	2020-04-04 00:20:22	R_1jpt5QMTpapBxXC	31	3	1	2	1	98662	1		2		0		0	4	2	1	1	0	3	5	3	4	1	0	0	0	0	0	0	0	1	0	4	1	2
384	After	2020-04-04 00:20:22	R_1jpt5QMTpapBxXC	31	3	1	2	1	98662	1		2		0		0	4	2	1	1	0	3	5	3	4	1	0	0	1	0	0	0	0	1	0	4	2	2
385	Before	2020-04-04 00:28:12	R_3327SfFwPKejP22	27	3	1	3	0	99223	0	0	5		0		0	4	1	2	1	0	4	5	4	5	1	0	0	0	0	1	0	0	1	0	4	4	1
385	After	2020-04-04 00:28:12	R_3327SfFwPKejP22	27	3	1	3	0	99223	0	0	5		0		0	4	1	2	1	0	4	5	4	5	1	0	0	1	0	1	0	0	1	0	2	2	1
386	Before	2020-04-04 00:28:51	R_2fwapu4w7be3QpF	50	4	1	4	4	98119	0	1	1		0		0	2	1	2	1	0	3	4	3	5	0	0	1	0	1	0	0	0	1	0	3	5	4
386	After	2020-04-04 00:28:51	R_2fwapu4w7be3QpF	50	4	1	4	4	98119	0	1	1		0		0	2	1	2	1	0	3	4	3	5	0	0	1	1	1	0	0	0	1	0	2	2	4
387	Before	2020-04-04 00:31:27	R_2ab0FSt3kEZ2gFj	31	4	1	4	3	98125	1		1		0		0	4	3	3	2	0	3	3	3	5	0	0	1	0	1	0	0	0	1	0	4	4	2
387	After	2020-04-04 00:31:27	R_2ab0FSt3kEZ2gFj	31	4	1	4	3	98125	1		1		0		0	4	3	3	2	0	3	3	3	5	0	0	1	1	1	0	0	0	1	0	3	2	2
388	Before	2020-04-04 00:38:07	R_xEZiTsQW7dp9Xxv	26	4	1	2	2	98409	1		1		0		0	2	1	1	1	0	2	5	5	5	0	0	1	0	1	0	0	0	1	0	4	5	1
388	After	2020-04-04 00:38:07	R_xEZiTsQW7dp9Xxv	26	4	1	2	2	98409	1		1		0		0	2	1	1	1	0	2	5	5	5	0	0	1	1	1	0	0	0	1	0	3	2	1
389	Before	2020-04-04 00:43:16	R_QiHJeK6uEYwEzUl	36	3	1	2	1	98203	0	0	1		1	1	0	4	2	3	1	1	4	4	2	5	0	0	0	0	1	0	1	1	1	0	5	5	2
389	After	2020-04-04 00:43:16	R_QiHJeK6uEYwEzUl	36	3	1	2	1	98203	0	0	1		1	1	0	4	2	3	1	1	4	4	2	5	0	0	0	1	1	0	1	1	1	1	4	4	2
390	Before	2020-04-04 00:53:26	R_3fcMKW65VXeLX0V	35	2	1	1	1	98368	0	0	3		1	1	0	3	3	3	3	1	3	3	3	3	0	0	0	0	0	0	0	0	1	0	3	3	2
390	After	2020-04-04 00:53:26	R_3fcMKW65VXeLX0V	35	2	1	1	1	98368	0	0	3		1	1	0	3	3	3	3	1	3	3	3	3	0	0	0	1	0	0	0	0	1	1	3	3	2
391	Before	2020-04-04 00:54:27	R_3P6PadXRhQmqMhl	44	3	1	4	5	98077	1		1		1	1	0	2	1	1	1	0	4	4	4	4	0	0	0	0	1	0	0	0	1	0	1	3	3
391	After	2020-04-04 00:54:27	R_3P6PadXRhQmqMhl	44	3	1	4	5	98077	1		1		1	1	0	2	1	1	1	0	4	4	4	4	0	0	0	1	1	0	0	0	1	0	4	4	3
392	Before	2020-04-04 00:55:51	R_PGnMcwd0ldSjmrD	45	4	1	1	1	98661	0	0	1		0		0	3	3	4	3	0	5	5	5	5	0	0	1	0	1	0	0	0	1	0	4	5	3
392	After	2020-04-04 00:55:51	R_PGnMcwd0ldSjmrD	45	4	1	1	1	98661	0	0	1		0		0	3	3	4	3	0	5	5	5	5	0	0	1	1	1	0	0	0	1	0	1	1	3
393	Before	2020-04-04 01:03:00	R_1dNCDSfIRj9WNBn	32	3	0	2	2	99004	0	0	1		1	2	0	2	2	2	2	0	4	2	4	5	0	0	0	0	1	0	0	0	1	0	2	5	2
393	After	2020-04-04 01:03:00	R_1dNCDSfIRj9WNBn	32	3	0	2	2	99004	0	0	1		1	2	0	2	2	2	2	0	4	2	4	5	0	0	0	1	1	0	0	0	1	0	4	2	2
394	Before	2020-04-04 01:04:55	R_3huuzJG57eW91un	31	4	1	1	3	98058	1		2		1	1	0	4	2	2	1	0	3	4	3	5	1	0	1	0	0	0	0	0	1	0	3	4	2
394	After	2020-04-04 01:04:55	R_3huuzJG57eW91un	31	4	1	1	3	98058	1		2		1	1	0	4	2	2	1	0	3	4	3	5	1	0	1	1	0	0	0	0	1	0	4	4	2
395	Before	2020-04-04 01:05:22	R_3Pn8AIKZani50aL	38	3	1	4	1	98058	1		1		0		0	4	3	3	3	0	4	4	4	4	1	0	0	0	1	0	0	0	1	0	3	3	2
395	After	2020-04-04 01:05:22	R_3Pn8AIKZani50aL	38	3	1	4	1	98058	1		1		0		0	4	3	3	3	0	4	4	4	4	1	0	0	1	1	0	0	0	1	0	3	2	2
396	Before	2020-04-04 01:33:09	R_BqSTKtxyUpefUpX	32	4	1	4	4	98103	1		1		0		0	4	2	1	2	0	4	5	4	5	0	0	1	0	1	0	1	0	1	0	4	3	2
396	After	2020-04-04 01:33:09	R_BqSTKtxyUpefUpX	32	4	1	4	4	98103	1		1		0		0	4	2	1	2	0	4	5	4	5	0	0	1	1	1	0	1	0	1	0	2	2	2
397	Before	2020-04-04 01:52:08	R_10q0aFnhR8Jk4hx	29	3	1	2	3	98467	0	0	1		0		0	3	1	2	1	0	3	1	1	4	0	0	0	0	1	0	0	1	1	0	4	5	1
397	After	2020-04-04 01:52:08	R_10q0aFnhR8Jk4hx	29	3	1	2	3	98467	0	0	1		0		0	3	1	2	1	0	3	1	1	4	0	0	0	1	1	0	0	1	1	0	4	3	1
398	Before	2020-04-04 02:00:32	R_1H7dgLEmNzmROMC	29	3	1	2	1	98445	1		1		0		0	2	3	3	1	0	4	2	4	5	0	0	0	0	1	0	1	0	1	0	4	5	1
398	After	2020-04-04 02:00:32	R_1H7dgLEmNzmROMC	29	3	1	2	1	98445	1		1		0		0	2	3	3	1	0	4	2	4	5	0	0	0	1	1	0	1	0	1	0	3	2	1
399	Before	2020-04-04 02:12:02	R_1o5VJxm7eT0aefy	40	4	0	3	3	99337	1		1		1	1	1	2	2	2	3	1	2	5	3	5	1	0	1	0	1	0	1	1	1	0	3	4	3
399	After	2020-04-04 02:12:02	R_1o5VJxm7eT0aefy	40	4	0	3	3	99337	1		1		1	1	1	2	2	2	3	1	2	5	3	5	1	0	1	1	1	0	1	1	1	1	2	2	3
400	Before	2020-04-04 02:30:08	R_3efq1KrvaDXhfOI	26	4	1	3	1	98115	1		1		0		0	1	1	1	1	0	3	2	4	4	1	0	1	0	1	0	0	0	1	0	1	4	1
400	After	2020-04-04 02:30:08	R_3efq1KrvaDXhfOI	26	4	1	3	1	98115	1		1		0		0	1	1	1	1	0	3	2	4	4	1	0	1	1	1	0	0	0	1	0	4	3	1
401	Before	2020-04-04 02:44:56	R_279WhkDyASkofbC	27	3	1	3	1	98006	0	0	0	Pakistani	1	1	0	5	4	5	1	1	5	5	5	5	0	0	0	0	0	0	0	0	1	0	5	5	1
401	After	2020-04-04 02:44:56	R_279WhkDyASkofbC	27	3	1	3	1	98006	0	0	0	Pakistani	1	1	0	5	4	5	1	1	5	5	5	5	0	0	0	1	0	0	0	0	1	1	2	2	1
402	Before	2020-04-04 02:47:22	R_3psxN1vHt5A731E	33	3	1	2	4	98023	1		3		0		1	5	3	5	2	1	5	5	5	5	0	0	0	0	0	0	1	0	1	0	4	4	2
402	After	2020-04-04 02:47:22	R_3psxN1vHt5A731E	33	3	1	2	4	98023	1		3		0		1	5	3	5	2	1	5	5	5	5	0	0	0	1	0	0	1	0	1	1	2	2	2
403	Before	2020-04-04 04:30:28	R_31Ae1blcDd7OV0h	39	4	1	3	2	98118	1		5		0		0	2	1	2	1	0	2	4	1	5	0	0	1	0	0	1	0	0	1	0	4	5	2
403	After	2020-04-04 04:30:28	R_31Ae1blcDd7OV0h	39	4	1	3	2	98118	1		5		0		0	2	1	2	1	0	2	4	1	5	0	0	1	1	0	1	0	0	1	0	4	4	2
404	Before	2020-04-04 05:59:04	R_1fjUCrwek4nflJO	34	2	1	1	1	98531	1		1		1	2	0	3	3	3	3	1	5	5	5	5	1	0	0	0	1	0	0	0	1	0	3	3	2
404	After	2020-04-04 05:59:04	R_1fjUCrwek4nflJO	34	2	1	1	1	98531	1		1		1	2	0	3	3	3	3	1	5	5	5	5	1	0	0	1	1	0	0	0	1	1	3	3	2
405	Before	2020-04-04 07:56:09	R_sZRrxEox0bVgOD7	52	3	1	2	3	98226	1		1		0		0	1	1	1	1	0	5	4	5	5	0	0	0	0	1	0	0	0	1	0	2	2	4
405	After	2020-04-04 07:56:09	R_sZRrxEox0bVgOD7	52	3	1	2	3	98226	1		1		0		0	1	1	1	1	0	5	4	5	5	0	0	0	1	1	0	0	0	1	0	1	1	4
406	Before	2020-04-04 08:16:26	R_1hAy7VGPgRaLtGb	36	3	0	2	1	98273	1		1		0		0	4	2	2	1	0	2	4	2	5	0	0	0	0	1	0	0	0	1	0	4	5	2
406	After	2020-04-04 08:16:26	R_1hAy7VGPgRaLtGb	36	3	0	2	1	98273	1		1		0		0	4	2	2	1	0	2	4	2	5	0	0	0	1	1	0	0	0	1	0	5	3	2
407	Before	2020-04-04 08:58:30	R_1JWyb7eO5KKpsHE	24	3	1	2	1	99336	1		1		1	1	0	2	1	1	1	0	1	3	2	3	0	0	0	0	1	0	0	0	1	0	3	3	1
407	After	2020-04-04 08:58:30	R_1JWyb7eO5KKpsHE	24	3	1	2	1	99336	1		1		1	1	0	2	1	1	1	0	1	3	2	3	0	0	0	1	1	0	0	0	1	0	5	4	1
408	Before	2020-04-04 09:37:22	R_ujIer77wLCyTa7L	27	3	1	4	3	98271	1		5		1	2	0	5	4	5	4	1	4	4	5	5	1	0	0	0	0	1	0	0	1	0	5	5	1
408	After	2020-04-04 09:37:22	R_ujIer77wLCyTa7L	27	3	1	4	3	98271	1		5		1	2	0	5	4	5	4	1	4	4	5	5	1	0	0	1	0	1	0	0	1	1	2	1	1
409	Before	2020-04-04 10:12:41	R_Or0R03KcxYfpBwR	37	3	1	3	2	98683	1		1		1	1	0	5	2	5	2	1	3	5	4	5	0	0	0	0	1	0	1	1	1	0	5	5	2
409	After	2020-04-04 10:12:41	R_Or0R03KcxYfpBwR	37	3	1	3	2	98683	1		1		1	1	0	5	2	5	2	1	3	5	4	5	0	0	0	1	1	0	1	1	1	1	1	2	2
410	Before	2020-04-04 10:53:39	R_3knfPhUHphdZYtZ	41	3	1	4	2	98375	0	0	1		1	2	1	4	2	2	2	1	4	5	4	5	1	0	0	0	1	0	0	1	1	0	2	4	3
410	After	2020-04-04 10:53:39	R_3knfPhUHphdZYtZ	41	3	1	4	2	98375	0	0	1		1	2	1	4	2	2	2	1	4	5	4	5	1	0	0	1	1	0	0	1	1	1	2	2	3
411	Before	2020-04-04 11:01:43	R_29nYWuA6EU0DHiB	64	3	1	2	0	99223	2		1		0		0	5	2	5	1	0	2	2	4	1	0	0	0	0	1	0	0	0	1	0	5	5	5
411	After	2020-04-04 11:01:43	R_29nYWuA6EU0DHiB	64	3	1	2	0	99223	2		1		0		0	5	2	5	1	0	2	2	4	1	0	0	0	1	1	0	0	0	1	0	4	1	5
412	Before	2020-04-04 12:21:31	R_2zkDZTxpFQfCZYu	27	3	1	3	2	98006	1		1		0		0	4	2	3	1	0	3	4	4	5	0	0	0	0	1	0	0	0	1	0	4	5	1
412	After	2020-04-04 12:21:31	R_2zkDZTxpFQfCZYu	27	3	1	3	2	98006	1		1		0		0	4	2	3	1	0	3	4	4	5	0	0	0	1	1	0	0	0	1	0	1	1	1
413	Before	2020-04-04 12:31:17	R_xbKAxhRd1GDg9R7	32	3	1	2	1	98513	1		5		1	4	0	4	4	4	2	0	4	4	4	5	1	0	0	0	0	1	0	0	1	0	5	5	2
413	After	2020-04-04 12:31:17	R_xbKAxhRd1GDg9R7	32	3	1	2	1	98513	1		5		1	4	0	4	4	4	2	0	4	4	4	5	1	0	0	1	0	1	0	0	1	0	5	1	2
414	Before	2020-04-04 13:27:23	R_SV7ASqnaTyGtWGB	33	4	0	4	2	98001	1		1		1	1	0	5	4	2	3	1	4	5	3	5	0	0	1	0	1	0	0	0	1	0	5	5	2
414	After	2020-04-04 13:27:23	R_SV7ASqnaTyGtWGB	33	4	0	4	2	98001	1		1		1	1	0	5	4	2	3	1	4	5	3	5	0	0	1	1	1	0	0	0	1	1	2	3	2
415	Before	2020-04-04 14:37:44	R_A6Y0NdME6KUq7Vn	28	3	1	3	2	99208	1		1		0		0	2	1	2	1	0	2	2	3	5	0	0	0	0	1	0	0	0	1	0	3	4	1
415	After	2020-04-04 14:37:44	R_A6Y0NdME6KUq7Vn	28	3	1	3	2	99208	1		1		0		0	2	1	2	1	0	2	2	3	5	0	0	0	1	1	0	0	0	1	0	2	2	1
416	Before	2020-04-04 16:40:24	R_71n8dYyMzn2Db21	26	3	1	1	1	98404	1		3		1	2	0	2	3	2	1	0	2	2	2	2	0	0	0	0	0	0	1	0	1	0	4	5	1
416	After	2020-04-04 16:40:24	R_71n8dYyMzn2Db21	26	3	1	1	1	98404	1		3		1	2	0	2	3	2	1	0	2	2	2	2	0	0	0	1	0	0	1	0	1	0	4	3	1
417	Before	2020-04-04 16:56:08	R_3R7rwgVKguYIjJY	40	4	0	1	1	98133	0	1	1		0		0	5	5	5	5	1	1	5	1	5	0	0	1	0	1	0	1	1	1	0	5	5	3
417	After	2020-04-04 16:56:08	R_3R7rwgVKguYIjJY	40	4	0	1	1	98133	0	1	1		0		0	5	5	5	5	1	1	5	1	5	0	0	1	1	1	0	1	1	1	1	1	1	3
418	Before	2020-04-04 17:19:13	R_41JBhyN96M0EPRf	46	2	1	2	1	98204	1		1		0		0	2	5	4	2	1	4	4	4	5	0	0	0	0	1	0	0	0	1	0	3	4	3
418	After	2020-04-04 17:19:13	R_41JBhyN96M0EPRf	46	2	1	2	1	98204	1		1		0		0	2	5	4	2	1	4	4	4	5	0	0	0	1	1	0	0	0	1	1	3	2	3
419	Before	2020-04-04 17:30:03	R_3qEzydH0Qvc3wfY	43	3	0	2	3	99354	1		1		1	3	0	2	1	1	1	0	2	1	4	5	0	0	0	0	1	0	0	0	1	0	2	5	3
419	After	2020-04-04 17:30:03	R_3qEzydH0Qvc3wfY	43	3	0	2	3	99354	1		1		1	3	0	2	1	1	1	0	2	1	4	5	0	0	0	1	1	0	0	0	1	0	3	1	3
420	Before	2020-04-04 18:09:51	R_1K9lZ9oBARRPI0F	43	2	0	4	2	98520	1		2		0		0	5	1	1	1	0	1	5	1	5	0	0	0	0	0	0	1	0	1	0	5	1	3
420	After	2020-04-04 18:09:51	R_1K9lZ9oBARRPI0F	43	2	0	4	2	98520	1		2		0		0	5	1	1	1	0	1	5	1	5	0	0	0	1	0	0	1	0	1	0	1	1	3
421	Before	2020-04-04 18:53:50	R_2rotlIq0hnVY10Q	32	3	1	1	2	98367	0	1	1		0		0	2	1	1	1	0	4	5	2	5	0	0	0	0	1	0	1	0	1	0	4	5	2
421	After	2020-04-04 18:53:50	R_2rotlIq0hnVY10Q	32	3	1	1	2	98367	0	1	1		0		0	2	1	1	1	0	4	5	2	5	0	0	0	1	1	0	1	0	1	0	2	2	2
422	Before	2020-04-04 19:21:53	R_3R891jSEK0T8Rb1	26	3	0	2	1	98023	1		3		0		0	4	4	4	4	0	3	4	4	4	0	0	0	0	0	0	0	0	1	0	4	4	1
422	After	2020-04-04 19:21:53	R_3R891jSEK0T8Rb1	26	3	0	2	1	98023	1		3		0		0	4	4	4	4	0	3	4	4	4	0	0	0	1	0	0	0	0	1	0	3	2	1
423	Before	2020-04-04 19:31:01	R_3Hp5U6rD2xeuXV8	29	4	1	2	1	98108	0	0	1		0		0	2	2	1	1	0	3	4	4	5	0	0	1	0	1	0	1	0	1	0	3	4	1
423	After	2020-04-04 19:31:01	R_3Hp5U6rD2xeuXV8	29	4	1	2	1	98108	0	0	1		0		0	2	2	1	1	0	3	4	4	5	0	0	1	1	1	0	1	0	1	0	2	3	1
424	Before	2020-04-04 19:36:41	R_WwmSdjhysmko4aR	21	3	1	2	4	98177	1		2		0		0	4	3	1	1	1	1	1	4	5	0	0	0	0	0	0	0	0	1	0	5	5	1
424	After	2020-04-04 19:36:41	R_WwmSdjhysmko4aR	21	3	1	2	4	98177	1		2		0		0	4	3	1	1	1	1	1	4	5	0	0	0	1	0	0	0	0	1	1	3	2	1
425	Before	2020-04-04 19:47:57	R_ymsDw1Ba6pgfvFv	46	3	0	4	4	98466	1		3		0		0	4	4	5	3	0	1	4	4	5	0	0	0	0	0	0	1	1	1	0	5	4	3
425	After	2020-04-04 19:47:57	R_ymsDw1Ba6pgfvFv	46	3	0	4	4	98466	1		3		0		0	4	4	5	3	0	1	4	4	5	0	0	0	1	0	0	1	1	1	0	3	3	3
426	Before	2020-04-04 19:53:33	R_2aXpk3i04Xrb12G	30	4	1	2	1	98168	0	1	1		0		0	4	3	2	2	1	3	5	4	4	0	0	1	0	1	0	1	0	1	0	3	4	2
426	After	2020-04-04 19:53:33	R_2aXpk3i04Xrb12G	30	4	1	2	1	98168	0	1	1		0		0	4	3	2	2	1	3	5	4	4	0	0	1	1	1	0	1	0	1	1	3	2	2
427	Before	2020-04-04 20:03:48	R_3JgRxVWUJvFTogX	47	3	1	1	1	98498	1		2		0		0	2	3	3	1	0	4	3	4	5	0	0	0	0	0	0	1	0	1	0	4	4	3
427	After	2020-04-04 20:03:48	R_3JgRxVWUJvFTogX	47	3	1	1	1	98498	1		2		0		0	2	3	3	1	0	4	3	4	5	0	0	0	1	0	0	1	0	1	0	2	1	3
428	Before	2020-04-04 20:07:32	R_s4BYGZehbPiPrvr	55	3	1	2	2	98383	1		4		0		1	2	3	3	1	0	3	3	4	5	0	0	0	0	0	0	0	1	1	0	4	4	4
428	After	2020-04-04 20:07:32	R_s4BYGZehbPiPrvr	55	3	1	2	2	98383	1		4		0		1	2	3	3	1	0	3	3	4	5	0	0	0	1	0	0	0	1	1	0	3	2	4
429	Before	2020-04-04 20:24:28	R_25yj5SbcYDd3kJo	44	2	1	3	4	98310	1		1		0		0	4	2	1	1	0	2	5	5	5	0	0	0	0	1	0	0	0	1	0	3	5	3
429	After	2020-04-04 20:24:28	R_25yj5SbcYDd3kJo	44	2	1	3	4	98310	1		1		0		0	4	2	1	1	0	2	5	5	5	0	0	0	1	1	0	0	0	1	0	4	2	3
430	Before	2020-04-04 20:41:52	R_3fdY6K5Fpljut00	49	3	1	1	1	98034	0	0	1		0		0	2	1	2	1	0	2	1	3	5	0	0	0	0	1	0	0	1	1	0	4	5	3
430	After	2020-04-04 20:41:52	R_3fdY6K5Fpljut00	49	3	1	1	1	98034	0	0	1		0		0	2	1	2	1	0	2	1	3	5	0	0	0	1	1	0	0	1	1	0	3	4	3
431	Before	2020-04-04 20:42:15	R_3Pdkm5TtXVkfSq2		3	1	2	0	98433	1		2		0			4	4	5	4	0	4	4	3	5	0	0	0	0	0	0	0	0	1	0	4	3	5
431	After	2020-04-04 20:42:15	R_3Pdkm5TtXVkfSq2		3	1	2	0	98433	1		2		0			4	4	5	4	0	4	4	3	5	0	0	0	1	0	0	0	0	1	0	2	2	5
432	Before	2020-04-04 20:47:58	R_2QocXPPK60BPJgx	56	3	1	1	1	98270	0	0	1		0		0	4	3	1	1	1	5	3	5	5	0	0	0	0	1	0	1	0	1	0	5	5	4
432	After	2020-04-04 20:47:58	R_2QocXPPK60BPJgx	56	3	1	1	1	98270	0	0	1		0		0	4	3	1	1	1	5	3	5	5	0	0	0	1	1	0	1	0	1	1	3	1	4
433	Before	2020-04-04 21:10:52	R_3qKIFwrb3bOcBjm	29	3	1	4	3	98926	1		1		0		0	4	1	2	1	0	4	4	4	5	0	0	0	0	1	0	0	0	1	0	5	5	1
433	After	2020-04-04 21:10:52	R_3qKIFwrb3bOcBjm	29	3	1	4	3	98926	1		1		0		0	4	1	2	1	0	4	4	4	5	0	0	0	1	1	0	0	0	1	0	3	3	1
434	Before	2020-04-04 21:23:58	R_1er9kpS8G16dhK3	36	2	1	2	2	98230	1		1		1	1	0	2	1	2	2	0	4	2	4	5	1	0	0	0	1	0	0	0	1	0	3	5	2
434	After	2020-04-04 21:23:58	R_1er9kpS8G16dhK3	36	2	1	2	2	98230	1		1		1	1	0	2	1	2	2	0	4	2	4	5	1	0	0	1	1	0	0	0	1	0	3	2	2
435	Before	2020-04-04 21:27:48	R_1qflhSty6HAGqKf	36	4	1	2	1	98036	0	0	1		0		0	5	5	5	2	1	5	5	5	5	0	0	1	0	1	0	0	1	1	0	5	5	2
435	After	2020-04-04 21:27:48	R_1qflhSty6HAGqKf	36	4	1	2	1	98036	0	0	1		0		0	5	5	5	2	1	5	5	5	5	0	0	1	1	1	0	0	1	1	1	1	1	2
436	Before	2020-04-04 21:28:54	R_3s6NSQxiLLJgP1u	28	4	0	3	2	98004	1		5		0		0	4	3	3	2	1	4	3	4	5	0	0	1	0	0	1	0	0	1	0	4	4	1
436	After	2020-04-04 21:28:54	R_3s6NSQxiLLJgP1u	28	4	0	3	2	98004	1		5		0		0	4	3	3	2	1	4	3	4	5	0	0	1	1	0	1	0	0	1	1	3	3	1
437	Before	2020-04-04 21:45:24	R_pxw0mOQ9RmXYeL7	29	3	1	4	4	98660	1		1		1	1	0	2	1	1	1	0	4	4	4	5	1	0	0	0	1	0	0	0	1	0	4	5	1
437	After	2020-04-04 21:45:24	R_pxw0mOQ9RmXYeL7	29	3	1	4	4	98660	1		1		1	1	0	2	1	1	1	0	4	4	4	5	1	0	0	1	1	0	0	0	1	0	1	1	1
438	Before	2020-04-04 21:50:50	R_2PhPkU9XpYcndiB	24	4	1	1	1	99208	0	0	1		1	3	0	2	1	4	1	1	3	4	5	5	0	0	1	0	1	0	1	0	1	0	4	5	1
438	After	2020-04-04 21:50:50	R_2PhPkU9XpYcndiB	24	4	1	1	1	99208	0	0	1		1	3	0	2	1	4	1	1	3	4	5	5	0	0	1	1	1	0	1	0	1	1	5	2	1
439	Before	2020-04-04 22:00:37	R_2w5DlBTFp0vQQlo	22	3	1	1	1	98383	0	1	1		1	1	0	4	2	2	1	0	2	5	4	5	0	0	0	0	1	0	0	0	1	0	5	5	1
439	After	2020-04-04 22:00:37	R_2w5DlBTFp0vQQlo	22	3	1	1	1	98383	0	1	1		1	1	0	4	2	2	1	0	2	5	4	5	0	0	0	1	1	0	0	0	1	0	4	2	1
440	Before	2020-04-04 22:09:28	R_3CHkHgQdC1ebtcV	33	4	1	2	2	98121	1		1		0		0	4	1	4	1	0	2	5	2	5	0	0	1	0	1	0	0	0	1	0	5	5	2
440	After	2020-04-04 22:09:28	R_3CHkHgQdC1ebtcV	33	4	1	2	2	98121	1		1		0		0	4	1	4	1	0	2	5	2	5	0	0	1	1	1	0	0	0	1	0	4	2	2
441	Before	2020-04-04 23:17:22	R_2vkMY1msz1vkxqR	33	4	0	4	3	98001	1		1		0		0	5	4	4	4	1	1	1	2	1	1	0	1	0	1	0	1	1	1	0	4	5	2
441	After	2020-04-04 23:17:22	R_2vkMY1msz1vkxqR	33	4	0	4	3	98001	1		1		0		0	5	4	4	4	1	1	1	2	1	1	0	1	1	1	0	1	1	1	1	5	3	2
442	Before	2020-04-04 23:24:18	R_1ewnZkCK3jeasJq	73	3	1	1	1	98661	2		1		0			2	1	1	1	0	3	4	4	5	0	0	0	0	1	0	1	0	1	0	3	3	5
442	After	2020-04-04 23:24:18	R_1ewnZkCK3jeasJq	73	3	1	1	1	98661	2		1		0			2	1	1	1	0	3	4	4	5	0	0	0	1	1	0	1	0	1	0	2	2	5
443	Before	2020-04-04 23:43:09	R_1dK215RPDjf3LR6	33	4	0	4	3	98001	1		1		0		0	5	4	4	4	1	1	2	5	5	1	0	1	0	1	0	1	0	1	0	5	4	2
443	After	2020-04-04 23:43:09	R_1dK215RPDjf3LR6	33	4	0	4	3	98001	1		1		0		0	5	4	4	4	1	1	2	5	5	1	0	1	1	1	0	1	0	1	1	1	2	2
444	Before	2020-04-05 00:55:46	R_3m1TJyrfFpnfWlS	28	4	1	2	1	98101	0	0	0	Multiracial	0		0	2	4	5	2	0	4	5	3	5	0	0	1	0	0	0	0	0	1	0	5	5	1
444	After	2020-04-05 00:55:46	R_3m1TJyrfFpnfWlS	28	4	1	2	1	98101	0	0	0	Multiracial	0		0	2	4	5	2	0	4	5	3	5	0	0	1	1	0	0	0	0	1	0	2	1	1
445	Before	2020-04-05 02:09:46	R_3DeFXXUDJgPTW1Q	62	3	1	2	0	99206	0	0	1		0		1	3	2	2	3	1	3	2	3	4	0	0	0	0	1	0	0	0	1	0	3	3	5
445	After	2020-04-05 02:09:46	R_3DeFXXUDJgPTW1Q	62	3	1	2	0	99206	0	0	1		0		1	3	2	2	3	1	3	2	3	4	0	0	0	1	1	0	0	0	1	1	3	3	5
446	Before	2020-04-05 03:58:19	R_2Pj0yQ4VUw7vndw	42	3	0	2	1	98155	1		3		0		0	4	2	1	1	1	4	4	5	5	0	0	0	0	0	0	0	0	1	0	5	5	3
446	After	2020-04-05 03:58:19	R_2Pj0yQ4VUw7vndw	42	3	0	2	1	98155	1		3		0		0	4	2	1	1	1	4	4	5	5	0	0	0	1	0	0	0	0	1	1	4	2	3
447	Before	2020-04-05 06:22:35	R_1GNdNT80SbnKUMb	28	3	1	2	2	98926	1		1		0		0	4	2	5	1	1	5	5	5	5	0	0	0	0	1	0	0	0	1	0	5	4	1
447	After	2020-04-05 06:22:35	R_1GNdNT80SbnKUMb	28	3	1	2	2	98926	1		1		0		0	4	2	5	1	1	5	5	5	5	0	0	0	1	1	0	0	0	1	1	2	1	1
448	Before	2020-04-05 07:54:52	R_1lhGWrTuTN1tm7P	24	3	1	2	1	98204	1		1		1	1	0	4	1	2	1	0	4	4	4	4	0	0	0	0	1	0	0	0	1	0	4	4	1
448	After	2020-04-05 07:54:52	R_1lhGWrTuTN1tm7P	24	3	1	2	1	98204	1		1		1	1	0	4	1	2	1	0	4	4	4	4	0	0	0	1	1	0	0	0	1	0	3	2	1
449	Before	2020-04-05 09:16:24	R_USLbA6LuGnUtG6t	34	3	1	2	1	99025	0	0	1		1	5	0	3	1	3	1	0	3	2	4	5	0	0	0	0	1	0	0	0	1	0	3	5	2
449	After	2020-04-05 09:16:24	R_USLbA6LuGnUtG6t	34	3	1	2	1	99025	0	0	1		1	5	0	3	1	3	1	0	3	2	4	5	0	0	0	1	1	0	0	0	1	0	3	3	2
450	Before	2020-04-05 09:42:13	R_RwOewNZlkqdMrHb	25	4	1	2	1	98404	0	1	1		0		0	4	2	4	2	1	5	5	4	5	1	0	1	0	1	0	0	1	1	0	5	5	1
450	After	2020-04-05 09:42:13	R_RwOewNZlkqdMrHb	25	4	1	2	1	98404	0	1	1		0		0	4	2	4	2	1	5	5	4	5	1	0	1	1	1	0	0	1	1	1	2	2	1
451	Before	2020-04-05 11:10:18	R_22nXsEx17IOABPK	27	3	1	1	1	99208	0	0	1		1	3	0	5	5	5	3	0	2	4	2	5	0	0	0	0	1	0	0	0	1	0	5	5	1
451	After	2020-04-05 11:10:18	R_22nXsEx17IOABPK	27	3	1	1	1	99208	0	0	1		1	3	0	5	5	5	3	0	2	4	2	5	0	0	0	1	1	0	0	0	1	0	4	4	1
452	Before	2020-04-05 12:11:49	R_1JJI4Ro8Ln6OlEo	32	2	1	2	1	98466	0	1	5		1	2	0	5	5	5	5	1	3	3	3	5	0	0	0	0	0	1	0	0	1	0	3	3	2
452	After	2020-04-05 12:11:49	R_1JJI4Ro8Ln6OlEo	32	2	1	2	1	98466	0	1	5		1	2	0	5	5	5	5	1	3	3	3	5	0	0	0	1	0	1	0	0	1	1	1	1	2
453	Before	2020-04-05 12:26:33	R_3exDQSdWypbLRqI	54	3	0	3	4	98204	1		1		0		0	2	2	2	1	0	4	4	4	5	0	0	0	0	1	0	1	0	1	0	4	4	4
453	After	2020-04-05 12:26:33	R_3exDQSdWypbLRqI	54	3	0	3	4	98204	1		1		0		0	2	2	2	1	0	4	4	4	5	0	0	0	1	1	0	1	0	1	0	2	2	4
454	Before	2020-04-05 13:22:34	R_1FhKrUyiD9zPmG7	41	3	0	2	2	99006	0	0	1		0		0	3	1	3	1	0	3	4	4	3	0	0	0	0	1	0	0	0	1	0	3	4	3
454	After	2020-04-05 13:22:34	R_1FhKrUyiD9zPmG7	41	3	0	2	2	99006	0	0	1		0		0	3	1	3	1	0	3	4	4	3	0	0	0	1	1	0	0	0	1	0	3	3	3
455	Before	2020-04-05 13:39:04	R_1P0CQxRIUP6gnCe	34	3	1	2	1	98424	0	0	1		1	1	1	4	3	2	3	1	3	5	3	5	0	0	0	0	1	0	1	0	1	0	4	5	2
455	After	2020-04-05 13:39:04	R_1P0CQxRIUP6gnCe	34	3	1	2	1	98424	0	0	1		1	1	1	4	3	2	3	1	3	5	3	5	0	0	0	1	1	0	1	0	1	1	3	3	2
456	Before	2020-04-05 14:50:38	R_O1GDjfDq0Q54RwJ	63	3	1	2	1	98310	2		0	mixed race	0		0	5	5	3	1	1	3	5	5	5	0	0	0	0	0	0	0	0	1	0	5	5	5
456	After	2020-04-05 14:50:38	R_O1GDjfDq0Q54RwJ	63	3	1	2	1	98310	2		0	mixed race	0		0	5	5	3	1	1	3	5	5	5	0	0	0	1	0	0	0	0	1	1	3	3	5
457	Before	2020-04-05 15:10:06	R_urmvglDef3vnH0J	76	4	1	2	1	99205	2		1		0			4	4	4	4	1	5	5	4	5	0	0	1	0	1	0	1	0	1	0	4	4	5
457	After	2020-04-05 15:10:06	R_urmvglDef3vnH0J	76	4	1	2	1	99205	2		1		0			4	4	4	4	1	5	5	4	5	0	0	1	1	1	0	1	0	1	1	2	1	5
458	Before	2020-04-05 16:04:32	R_1gM7u1HGhWfmxZ8	30	4	0	2	3	99209	1		1		1	2	1	2	5	2	2	1	4	4	2	5	1	0	1	0	1	0	0	0	1	0	3	3	2
458	After	2020-04-05 16:04:32	R_1gM7u1HGhWfmxZ8	30	4	0	2	3	99209	1		1		1	2	1	2	5	2	2	1	4	4	2	5	1	0	1	1	1	0	0	0	1	1	3	2	2
459	Before	2020-04-05 16:34:07	R_2CpFXvcUjLheEJV	28	4	0	1	1	98001	1		3		0		0	4	2	4	4	1	5	5	5	5	1	0	1	0	0	0	0	0	1	0	3	3	1
459	After	2020-04-05 16:34:07	R_2CpFXvcUjLheEJV	28	4	0	1	1	98001	1		3		0		0	4	2	4	4	1	5	5	5	5	1	0	1	1	0	0	0	0	1	1	1	1	1
460	Before	2020-04-05 16:55:31	R_1QxsrbJGiJEQU2z	42	2	1	2	1	98584	0	0	1		0		0	4	2	2	1	1	4	3	4	5	0	0	0	0	1	0	0	0	1	0	4	4	3
460	After	2020-04-05 16:55:31	R_1QxsrbJGiJEQU2z	42	2	1	2	1	98584	0	0	1		0		0	4	2	2	1	1	4	3	4	5	0	0	0	1	1	0	0	0	1	1	1	1	3
461	Before	2020-04-05 17:36:51	R_2uInxWgkcMM8hPj	50	3	1	2	4	98373	1		1		0		0	2	1	1	1	0	4	4	4	5	0	0	0	0	1	0	0	0	1	0	1	4	4
461	After	2020-04-05 17:36:51	R_2uInxWgkcMM8hPj	50	3	1	2	4	98373	1		1		0		0	2	1	1	1	0	4	4	4	5	0	0	0	1	1	0	0	0	1	0	3	3	4
462	Before	2020-04-05 18:26:32	R_3PNShZmfCHsHLjI	63	4	1	1	1	98660	2		1		0		0	4	5	3	1	1	4	5	4	5	0	0	1	0	1	0	1	0	1	0	5	5	5
462	After	2020-04-05 18:26:32	R_3PNShZmfCHsHLjI	63	4	1	1	1	98660	2		1		0		0	4	5	3	1	1	4	5	4	5	0	0	1	1	1	0	1	0	1	1	2	2	5
463	Before	2020-04-05 19:57:55	R_3k7HpLeR4lxZb6I	75	3	0	2	2	98042	2		1		0			2	1	2	1	1	5	4	4	4	0	0	0	0	1	0	0	0	1	0	4	5	5
463	After	2020-04-05 19:57:55	R_3k7HpLeR4lxZb6I	75	3	0	2	2	98042	2		1		0			2	1	2	1	1	5	4	4	4	0	0	0	1	1	0	0	0	1	1	4	2	5
464	Before	2020-04-05 20:38:15	R_3G1SWcZFgH6BQv9	31	3	1	2	1	98664	1		1		0		0	4	4	1	1	1	5	5	5	4	1	0	0	0	1	0	1	1	1	0	4	4	2
464	After	2020-04-05 20:38:15	R_3G1SWcZFgH6BQv9	31	3	1	2	1	98664	1		1		0		0	4	4	1	1	1	5	5	5	4	1	0	0	1	1	0	1	1	1	1	3	2	2
465	Before	2020-04-05 20:41:36	R_2WArQv2NAQR8wdT	23	4	1	3	1	98105	0	0	3		0		0	5	2	4	2	1	4	4	3	3	1	0	1	0	0	0	0	0	1	0	1	3	1
465	After	2020-04-05 20:41:36	R_2WArQv2NAQR8wdT	23	4	1	3	1	98105	0	0	3		0		0	5	2	4	2	1	4	4	3	3	1	0	1	1	0	0	0	0	1	1	3	3	1
466	Before	2020-04-05 20:45:39	R_31QujHkLDAcBHzJ	28	2	0	1	2	98682	1		1		0		0	4	3	2	4	1	4	4	2	2	0	0	0	0	1	0	1	1	1	0	2	2	1
466	After	2020-04-05 20:45:39	R_31QujHkLDAcBHzJ	28	2	0	1	2	98682	1		1		0		0	4	3	2	4	1	4	4	2	2	0	0	0	1	1	0	1	1	1	1	3	3	1
467	Before	2020-04-05 21:32:43	R_1mxCXCgjF5q6m9g	32	4	1	4	5	98107	1		1		0		0	4	2	2	2	0	4	5	2	5	0	0	1	0	1	0	0	0	1	0	3	4	2
467	After	2020-04-05 21:32:43	R_1mxCXCgjF5q6m9g	32	4	1	4	5	98107	1		1		0		0	4	2	2	2	0	4	5	2	5	0	0	1	1	1	0	0	0	1	0	3	4	2
468	Before	2020-04-05 21:50:24	R_1nMGNoQF9qLw32u	29	3	0	3	3	98023	1		1		1	1	0	5	2	5	1	1	4	5	4	5	0	0	0	0	1	0	0	0	1	0	5	5	1
468	After	2020-04-05 21:50:24	R_1nMGNoQF9qLw32u	29	3	0	3	3	98023	1		1		1	1	0	5	2	5	1	1	4	5	4	5	0	0	0	1	1	0	0	0	1	1	3	2	1
469	Before	2020-04-05 22:27:19	R_pn15aMPYA5zJAfn	28	3	1	1	0	98274	0	0	2		0		0	4	4	4	1	0	4	4	5	3	0	0	0	0	0	0	0	0	1	0	3	3	1
469	After	2020-04-05 22:27:19	R_pn15aMPYA5zJAfn	28	3	1	1	0	98274	0	0	2		0		0	4	4	4	1	0	4	4	5	3	0	0	0	1	0	0	0	0	1	0	3	3	1
470	Before	2020-04-05 22:30:08	R_3jfCWkRBXbvPmyV	33	4	1	2	1	98499	1		1		1	2	0	2	1	1	1	0	4	4	5	5	0	0	1	0	1	0	0	0	1	0	5	5	2
470	After	2020-04-05 22:30:08	R_3jfCWkRBXbvPmyV	33	4	1	2	1	98499	1		1		1	2	0	2	1	1	1	0	4	4	5	5	0	0	1	1	1	0	0	0	1	0	1	1	2
471	Before	2020-04-05 22:40:25	R_3PBjzYYFconJnrI	24	4	1	3	5	98115	1		5		0		0	2	2	3	1	1	3	4	4	4	0	0	1	0	0	1	0	0	1	0	4	5	1
471	After	2020-04-05 22:40:25	R_3PBjzYYFconJnrI	24	4	1	3	5	98115	1		5		0		0	2	2	3	1	1	3	4	4	4	0	0	1	1	0	1	0	0	1	1	2	2	1
472	Before	2020-04-05 23:07:54	R_1jHszytk90UOlh9	49	3	1	1	3	98409	1		1		0		0	2	1	1	1	0	5	5	5	5	0	0	0	0	1	0	1	0	1	0	4	4	3
472	After	2020-04-05 23:07:54	R_1jHszytk90UOlh9	49	3	1	1	3	98409	1		1		0		0	2	1	1	1	0	5	5	5	5	0	0	0	1	1	0	1	0	1	0	1	1	3
473	Before	2020-04-05 23:32:29	R_1dF8hz7NiHXiwPp	45	3	1	3	2	98466	1		3		1	2	0	4	2	1	1	1	4	5	5	5	1	0	0	0	0	0	1	0	1	0	5	5	3
473	After	2020-04-05 23:32:29	R_1dF8hz7NiHXiwPp	45	3	1	3	2	98466	1		3		1	2	0	4	2	1	1	1	4	5	5	5	1	0	0	1	0	0	1	0	1	1	3	1	3
474	Before	2020-04-05 23:34:44	R_1QGhYpZlqEK0AST	33	2	1	1	2	98258	1		1		1	2	0	2	1	3	3	0	2	3	4	4	0	0	0	0	1	0	0	0	1	0	3	3	2
474	After	2020-04-05 23:34:44	R_1QGhYpZlqEK0AST	33	2	1	1	2	98258	1		1		1	2	0	2	1	3	3	0	2	3	4	4	0	0	0	1	1	0	0	0	1	0	3	3	2
475	Before	2020-04-06 00:05:41	R_bf01BnCVJEOiboB	29	4	1	3	3	98117	1		5		0		0	2	3	2	1	0	4	4	4	5	0	0	1	0	0	1	0	0	1	0	3	4	1
475	After	2020-04-06 00:05:41	R_bf01BnCVJEOiboB	29	4	1	3	3	98117	1		5		0		0	2	3	2	1	0	4	4	4	5	0	0	1	1	0	1	0	0	1	0	2	2	1
476	Before	2020-04-06 00:26:32	R_OPTZQ2PAoidHyE1	24	4	1	3	2	98405	1		1		0		0	4	1	2	1	0	4	4	4	4	0	0	1	0	1	0	1	0	1	0	4	4	1
476	After	2020-04-06 00:26:32	R_OPTZQ2PAoidHyE1	24	4	1	3	2	98405	1		1		0		0	4	1	2	1	0	4	4	4	4	0	0	1	1	1	0	1	0	1	0	2	2	1
477	Before	2020-04-06 00:34:10	R_3ML7xWpZU0Jryvg	51	3	0	2	1	98375	1		1		0		0	2	2	1	1	0	2	3	3	5	0	0	0	0	1	0	0	0	1	0	3	4	4
477	After	2020-04-06 00:34:10	R_3ML7xWpZU0Jryvg	51	3	0	2	1	98375	1		1		0		0	2	2	1	1	0	2	3	3	5	0	0	0	1	1	0	0	0	1	0	3	3	4
478	Before	2020-04-06 01:18:34	R_2R2C8kqmsMaHweZ	31	4	1	4	2	98109	0	0	1		0		0	2	2	1	1	0	4	4	4	4	0	0	1	0	1	0	0	0	1	0	4	4	2
478	After	2020-04-06 01:18:34	R_2R2C8kqmsMaHweZ	31	4	1	4	2	98109	0	0	1		0		0	2	2	1	1	0	4	4	4	4	0	0	1	1	1	0	0	0	1	0	2	2	2
479	Before	2020-04-06 01:36:56	R_db6gKSUrZ5SjDc5	41	3	1	2	2	98374	0	1	1		1	3	0	1	1	1	1	0	3	3	3	4	0	0	0	0	1	0	0	0	1	0	2	4	3
479	After	2020-04-06 01:36:56	R_db6gKSUrZ5SjDc5	41	3	1	2	2	98374	0	1	1		1	3	0	1	1	1	1	0	3	3	3	4	0	0	0	1	1	0	0	0	1	0	3	3	3
480	Before	2020-04-06 01:59:34	R_PtUTX2FK0nqhxbb	34	3	1	2	4	98023	1		5		1	1	0	2	1	1	1	1	3	3	3	3	0	0	0	0	0	1	0	0	1	0	5	2	2
480	After	2020-04-06 01:59:34	R_PtUTX2FK0nqhxbb	34	3	1	2	4	98023	1		5		1	1	0	2	1	1	1	1	3	3	3	3	0	0	0	1	0	1	0	0	1	1	1	1	2
481	Before	2020-04-06 03:26:10	R_2znITfAKyO0BZYv	40	3	1	2	4	99352	1		1		1	1	0	4	2	5	1	0	4	4	4	5	0	0	0	0	1	0	0	0	1	0	4	5	3
481	After	2020-04-06 03:26:10	R_2znITfAKyO0BZYv	40	3	1	2	4	99352	1		1		1	1	0	4	2	5	1	0	4	4	4	5	0	0	0	1	1	0	0	0	1	0	1	1	3
482	Before	2020-04-06 04:17:07	R_24wO9DCXLCsw3Nl	25	3	1	2	1	98059	1		5		0		0	2	3	1	1	0	2	5	3	5	1	0	0	0	0	1	0	1	1	0	3	5	1
482	After	2020-04-06 04:17:07	R_24wO9DCXLCsw3Nl	25	3	1	2	1	98059	1		5		0		0	2	3	1	1	0	2	5	3	5	1	0	0	1	0	1	0	1	1	0	3	5	1
483	Before	2020-04-06 04:18:45	R_1eqqVM4bgGxnzjm	35	3	1	1	1	98047	1		1		0		0	4	2	4	1	0	3	2	4	5	0	0	0	0	1	0	1	0	1	0	5	2	2
483	After	2020-04-06 04:18:45	R_1eqqVM4bgGxnzjm	35	3	1	1	1	98047	1		1		0		0	4	2	4	1	0	3	2	4	5	0	0	0	1	1	0	1	0	1	0	4	4	2
484	Before	2020-04-06 04:33:35	R_RsrDBCMR2hP6Dcd	33	2	1	1	1	98516	0	0	1		0		0	2	1	1	1	1	4	4	4	5	0	0	0	0	1	0	0	0	1	0	3	5	2
484	After	2020-04-06 04:33:35	R_RsrDBCMR2hP6Dcd	33	2	1	1	1	98516	0	0	1		0		0	2	1	1	1	1	4	4	4	5	0	0	0	1	1	0	0	0	1	1	1	1	2
485	Before	2020-04-06 06:10:10	R_2VrRd5MqeI44lkR	29	3	1	3	1	98367	0	0	1		0		0	2	2	2	3	1	2	1	4	5	0	0	0	0	1	0	0	0	1	0	4	4	1
485	After	2020-04-06 06:10:10	R_2VrRd5MqeI44lkR	29	3	1	3	1	98367	0	0	1		0		0	2	2	2	3	1	2	1	4	5	0	0	0	1	1	0	0	0	1	1	2	3	1
486	Before	2020-04-06 12:02:44	R_3hcnTvxxvSlPR0q	30	3	1	3	3	98034	1		1		0		0	4	2	2	2	1	4	4	4	4	0	0	0	0	1	0	0	0	1	0	2	5	2
486	After	2020-04-06 12:02:44	R_3hcnTvxxvSlPR0q	30	3	1	3	3	98034	1		1		0		0	4	2	2	2	1	4	4	4	4	0	0	0	1	1	0	0	0	1	1	4	4	2
487	Before	2020-04-06 12:05:01	R_3iW0tIh9or22Kvn	56	2	1	1	2	98908	0	0	1		1	1	0	5	3	1	1	0	1	4	2	5	0	0	0	0	1	0	1	0	1	0	5	5	4
487	After	2020-04-06 12:05:01	R_3iW0tIh9or22Kvn	56	2	1	1	2	98908	0	0	1		1	1	0	5	3	1	1	0	1	4	2	5	0	0	0	1	1	0	1	0	1	0	5	5	4
488	Before	2020-04-06 12:05:54	R_2X5LmtRtcYUROXb	41	3	1	2	3	98391	1		1		0		0	4	2	4	2	1	4	5	5	5	0	0	0	0	1	0	1	0	1	0	4	4	3
488	After	2020-04-06 12:05:54	R_2X5LmtRtcYUROXb	41	3	1	2	3	98391	1		1		0		0	4	2	4	2	1	4	5	5	5	0	0	0	1	1	0	1	0	1	1	2	4	3
489	Before	2020-04-06 12:06:36	R_1EcYmNwco96ihkg	41	3	1	3	3	98012	1		1		0		0	2	1	2	1	0	4	4	4	5	0	0	0	0	1	0	0	0	1	0	2	5	3
489	After	2020-04-06 12:06:36	R_1EcYmNwco96ihkg	41	3	1	3	3	98012	1		1		0		0	2	1	2	1	0	4	4	4	5	0	0	0	1	1	0	0	0	1	0	2	2	3
490	Before	2020-04-06 12:07:43	R_vGZuGGQRvtM8KXf	71	3	0	3	1	98683	2		1		0			5	4	4	3	1	1	1	1	5	0	0	0	0	1	0	1	0	1	0	4	5	5
490	After	2020-04-06 12:07:43	R_vGZuGGQRvtM8KXf	71	3	0	3	1	98683	2		1		0			5	4	4	3	1	1	1	1	5	0	0	0	1	1	0	1	0	1	1	2	2	5
491	Before	2020-04-06 12:07:43	R_295qFcdFJabpkLS	53	2	0	4	1	98277	1		1		0		0	4	1	1	1	0	4	1	3	5	0	0	0	0	1	0	1	0	1	0	3	3	4
491	After	2020-04-06 12:07:43	R_295qFcdFJabpkLS	53	2	0	4	1	98277	1		1		0		0	4	1	1	1	0	4	1	3	5	0	0	0	1	1	0	1	0	1	0	3	2	4
492	Before	2020-04-06 12:08:44	R_3EKGvOa3kWVSia8	46	3	1	3	3	98275	1		1		0		0	2	3	2	1	0	4	4	4	5	0	0	0	0	1	0	1	0	1	0	3	4	3
492	After	2020-04-06 12:08:44	R_3EKGvOa3kWVSia8	46	3	1	3	3	98275	1		1		0		0	2	3	2	1	0	4	4	4	5	0	0	0	1	1	0	1	0	1	0	4	3	3
493	Before	2020-04-06 12:09:23	R_2cBhIvzfOcDuHBW	54	3	1	3	5	98606	1		1		0		0	2	1	1	1	0	3	4	4	5	0	0	0	0	1	0	0	0	1	0	4	4	4
493	After	2020-04-06 12:09:23	R_2cBhIvzfOcDuHBW	54	3	1	3	5	98606	1		1		0		0	2	1	1	1	0	3	4	4	5	0	0	0	1	1	0	0	0	1	0	3	2	4
494	Before	2020-04-06 12:09:54	R_28SN1dyCd8cehgo	55	3	1	3	2	98034	0	0	1		0		0	2	2	2	2	0	2	4	4	5	0	0	0	0	1	0	0	0	1	0	4	5	4
494	After	2020-04-06 12:09:54	R_28SN1dyCd8cehgo	55	3	1	3	2	98034	0	0	1		0		0	2	2	2	2	0	2	4	4	5	0	0	0	1	1	0	0	0	1	0	2	2	4
495	Before	2020-04-06 12:10:04	R_1FE6ER44Z0X4xZl	67	3	1	2	3	98006	2		5		0			5	4	3	1	1	5	5	5	5	0	0	0	0	0	1	0	0	1	0	5	5	5
495	After	2020-04-06 12:10:04	R_1FE6ER44Z0X4xZl	67	3	1	2	3	98006	2		5		0			5	4	3	1	1	5	5	5	5	0	0	0	1	0	1	0	0	1	1	3	5	5
496	Before	2020-04-06 12:10:04	R_3patDjUaXxnX4um	58	3	0	4	5	98406	1		2		0		0	2	3	1	1	0	3	4	3	4	0	0	0	0	0	0	1	0	1	0	3	5	4
496	After	2020-04-06 12:10:04	R_3patDjUaXxnX4um	58	3	0	4	5	98406	1		2		0		0	2	3	1	1	0	3	4	3	4	0	0	0	1	0	0	1	0	1	0	3	2	4
497	Before	2020-04-06 12:10:32	R_3QW98DFSlIOFwI3	63	3	1	2	1	99207	1		1		0		0	4	3	3	1	0	3	2	2	5	0	0	0	0	1	0	1	0	1	0	4	4	5
497	After	2020-04-06 12:10:32	R_3QW98DFSlIOFwI3	63	3	1	2	1	99207	1		1		0		0	4	3	3	1	0	3	2	2	5	0	0	0	1	1	0	1	0	1	0	5	2	5
498	Before	2020-04-06 12:10:39	R_2at7qMroTN7qwXR	67	2	0	2	4	98026	2		1		0			4	2	2	2	0	4	4	4	5	0	0	0	0	1	0	0	0	1	0	4	5	5
498	After	2020-04-06 12:10:39	R_2at7qMroTN7qwXR	67	2	0	2	4	98026	2		1		0			4	2	2	2	0	4	4	4	5	0	0	0	1	1	0	0	0	1	0	2	2	5
499	Before	2020-04-06 12:14:06	R_3FcVSAnNOhvXrW1	65	3	1	2	3	98335	1		1		0			4	1	1	1	1	3	4	4	5	0	0	0	0	1	0	1	0	1	0	5	5	5
499	After	2020-04-06 12:14:06	R_3FcVSAnNOhvXrW1	65	3	1	2	3	98335	1		1		0			4	1	1	1	1	3	4	4	5	0	0	0	1	1	0	1	0	1	1	4	3	5
500	Before	2020-04-06 12:15:59	R_A03fZsxFF6W3Oh3	27	3	1	2	1	98229	0	1	2		1	1	1	4	4	4	2	1	4	4	4	5	0	0	0	0	0	0	1	0	1	0	4	3	1
500	After	2020-04-06 12:15:59	R_A03fZsxFF6W3Oh3	27	3	1	2	1	98229	0	1	2		1	1	1	4	4	4	2	1	4	4	4	5	0	0	0	1	0	0	1	0	1	1	2	1	1
501	Before	2020-04-06 12:27:11	R_1BR78CmsK6FQUMo	38	4	0	2	3	99223	1		1		1	2	0	4	2	4	1	1	5	5	4	5	1	0	1	0	1	0	0	0	1	0	4	4	2
501	After	2020-04-06 12:27:11	R_1BR78CmsK6FQUMo	38	4	0	2	3	99223	1		1		1	2	0	4	2	4	1	1	5	5	4	5	1	0	1	1	1	0	0	0	1	1	2	2	2
502	Before	2020-04-06 12:27:32	R_2uWcvcXCDSLZiPG	57	3	1	3	1	98284	0	0	1		0		0	4	2	2	2	0	4	5	4	5	0	0	0	0	1	0	1	0	1	0	3	4	4
502	After	2020-04-06 12:27:32	R_2uWcvcXCDSLZiPG	57	3	1	3	1	98284	0	0	1		0		0	4	2	2	2	0	4	5	4	5	0	0	0	1	1	0	1	0	1	0	2	2	4
503	Before	2020-04-06 12:29:38	R_QiWicVcx0tLdH1v	42	3	0	2	3	99208	1		1		0		0	2	1	2	1	0	4	3	4	3	1	0	0	0	1	0	0	0	1	0	2	4	3
503	After	2020-04-06 12:29:38	R_QiWicVcx0tLdH1v	42	3	0	2	3	99208	1		1		0		0	2	1	2	1	0	4	3	4	3	1	0	0	1	1	0	0	0	1	0	3	2	3
504	Before	2020-04-06 12:32:44	R_3HOeEYPoweVD8S8	57	3	0	2	4	98059	2		1		0		0	1	1	1	1	0	1	1	1	2	0	0	0	0	1	0	0	0	1	0	1	3	4
504	After	2020-04-06 12:32:44	R_3HOeEYPoweVD8S8	57	3	0	2	4	98059	2		1		0		0	1	1	1	1	0	1	1	1	2	0	0	0	1	1	0	0	0	1	0	4	4	4
505	Before	2020-04-06 12:35:14	R_RKnYPu6Gd33RfIB	43	3	0	3	3	98027	1		5		1	1	0	4	2	2	2	0	5	4	5	5	0	0	0	0	0	1	0	0	1	0	3	3	3
505	After	2020-04-06 12:35:14	R_RKnYPu6Gd33RfIB	43	3	0	3	3	98027	1		5		1	1	0	4	2	2	2	0	5	4	5	5	0	0	0	1	0	1	0	0	1	0	3	3	3
506	Before	2020-04-06 12:37:34	R_337SnKU4cyyzv5o	31	3	1	4	2	98055	1		1		0		0	2	1	1	1	1	3	4	2	5	1	0	0	0	1	0	1	0	1	0	4	5	2
506	After	2020-04-06 12:37:34	R_337SnKU4cyyzv5o	31	3	1	4	2	98055	1		1		0		0	2	1	1	1	1	3	4	2	5	1	0	0	1	1	0	1	0	1	1	3	2	2
507	Before	2020-04-06 12:37:57	R_1MQYOxRDWiFijy8	51	2	1	1	2	98225	0	0	1		0		0	5	2	2	1	1	5	5	4	5	0	0	0	0	1	0	1	1	1	0	5	5	4
507	After	2020-04-06 12:37:57	R_1MQYOxRDWiFijy8	51	2	1	1	2	98225	0	0	1		0		0	5	2	2	1	1	5	5	4	5	0	0	0	1	1	0	1	1	1	1	4	2	4
508	Before	2020-04-06 12:41:16	R_xhE7o3Hu0rcWwTf	38	4	1	2	1	98902	0	1	1		1	8	1	5	5	5	5	1	5	5	5	5	0	0	1	0	1	0	1	0	1	0	5	5	2
508	After	2020-04-06 12:41:16	R_xhE7o3Hu0rcWwTf	38	4	1	2	1	98902	0	1	1		1	8	1	5	5	5	5	1	5	5	5	5	0	0	1	1	1	0	1	0	1	1	1	1	2
509	Before	2020-04-06 12:45:37	R_2tL3XwQz14Llbk6	63	3	0	2	2	98010	2		1		0		1	3	2	2	2	1	5	5	4	5	0	0	0	0	1	0	1	0	1	0	4	5	5
509	After	2020-04-06 12:45:37	R_2tL3XwQz14Llbk6	63	3	0	2	2	98010	2		1		0		1	3	2	2	2	1	5	5	4	5	0	0	0	1	1	0	1	0	1	1	2	2	5
510	Before	2020-04-06 12:46:03	R_1HcO1luQd9WMuZ3	47	3	1	2	3	98371	1		1		0		0	2	1	1	1	0	3	4	4	5	0	0	0	0	1	0	0	0	1	0	3	4	3
510	After	2020-04-06 12:46:03	R_1HcO1luQd9WMuZ3	47	3	1	2	3	98371	1		1		0		0	2	1	1	1	0	3	4	4	5	0	0	0	1	1	0	0	0	1	0	3	5	3
511	Before	2020-04-06 12:46:12	R_1d6m27kgHOdZIxp	71	3	1	1	1	98686	2		1		0			5	4	4	2	1	2	4	4	5	1	0	0	0	1	0	0	1	1	0	5	5	5
511	After	2020-04-06 12:46:12	R_1d6m27kgHOdZIxp	71	3	1	1	1	98686	2		1		0			5	4	4	2	1	2	4	4	5	1	0	0	1	1	0	0	1	1	1	2	2	5
512	Before	2020-04-06 12:48:47	R_3RqPYghZafQ1Te2	63	3	0	3	4	98023	2		5		0		0	4	2	3	1	1	4	4	4	5	0	0	0	0	0	1	1	0	1	0	3	4	5
512	After	2020-04-06 12:48:47	R_3RqPYghZafQ1Te2	63	3	0	3	4	98023	2		5		0		0	4	2	3	1	1	4	4	4	5	0	0	0	1	0	1	1	0	1	1	3	2	5
513	Before	2020-04-06 12:49:23	R_3PZEnV7xkwjHGzo	41	3	1	3	3	98059	1		1		0		0	4	4	3	3	1	4	4	4	5	0	0	0	0	1	0	0	0	1	0	4	4	3
513	After	2020-04-06 12:49:23	R_3PZEnV7xkwjHGzo	41	3	1	3	3	98059	1		1		0		0	4	4	3	3	1	4	4	4	5	0	0	0	1	1	0	0	0	1	1	4	3	3
514	Before	2020-04-06 12:49:36	R_UEXOb3WIS6Auq41	33	3	1	2	3	98030	0	1	1		0		1	5	5	5	2	1	5	5	5	5	0	0	0	0	1	0	1	0	1	0	5	5	2
514	After	2020-04-06 12:49:36	R_UEXOb3WIS6Auq41	33	3	1	2	3	98030	0	1	1		0		1	5	5	5	2	1	5	5	5	5	0	0	0	1	1	0	1	0	1	1	3	1	2
515	Before	2020-04-06 12:52:07	R_3kBtYhbW7JOIj1n	54	3	1	4	1	98682	1		3		0		0	2	1	2	1	0	3	4	3	5	0	0	0	0	0	0	1	0	1	0	4	4	4
515	After	2020-04-06 12:52:07	R_3kBtYhbW7JOIj1n	54	3	1	4	1	98682	1		3		0		0	2	1	2	1	0	3	4	3	5	0	0	0	1	0	0	1	0	1	0	3	2	4
516	Before	2020-04-06 12:53:29	R_1pFH8xqPeZ3XYFl	33	4	0	1	1	98204	0	0	1		0		0	2	1	1	1	0	3	1	3	3	1	0	1	0	1	0	0	0	1	0	4	4	2
516	After	2020-04-06 12:53:29	R_1pFH8xqPeZ3XYFl	33	4	0	1	1	98204	0	0	1		0		0	2	1	1	1	0	3	1	3	3	1	0	1	1	1	0	0	0	1	0	4	1	2
517	Before	2020-04-06 12:53:50	R_20NVVbCq5KtfR9z	65	3	1	4	3	98403	2		1		0			4	3	2	1	1	4	4	3	5	0	0	0	0	1	0	0	0	1	0	4	5	5
517	After	2020-04-06 12:53:50	R_20NVVbCq5KtfR9z	65	3	1	4	3	98403	2		1		0			4	3	2	1	1	4	4	3	5	0	0	0	1	1	0	0	0	1	1	1	1	5
518	Before	2020-04-06 12:54:12	R_2f9A4Rz7LUBUnoq	58	3	1	3	3	98006	1		1		0		0	4	3	2	1	0	4	4	3	4	0	0	0	0	1	0	1	0	1	0	4	4	4
518	After	2020-04-06 12:54:12	R_2f9A4Rz7LUBUnoq	58	3	1	3	3	98006	1		1		0		0	4	3	2	1	0	4	4	3	4	0	0	0	1	1	0	1	0	1	0	2	3	4
519	Before	2020-04-06 12:54:16	R_vfzp8AUTlIKUm77	54	4	0	4	2	98498	1		1		0		0	5	4	4	4	1	5	5	4	5	0	0	1	0	1	0	0	0	1	0	4	4	4
519	After	2020-04-06 12:54:16	R_vfzp8AUTlIKUm77	54	4	0	4	2	98498	1		1		0		0	5	4	4	4	1	5	5	4	5	0	0	1	1	1	0	0	0	1	1	1	1	4
520	Before	2020-04-06 12:54:37	R_8cYtfuCXBFdN0Y1	69	3	0	2	2	98270	2		1		0			4	1	1	1	0	4	4	4	3	0	0	0	0	1	0	0	0	1	0	4	2	5
520	After	2020-04-06 12:54:37	R_8cYtfuCXBFdN0Y1	69	3	0	2	2	98270	2		1		0			4	1	1	1	0	4	4	4	3	0	0	0	1	1	0	0	0	1	0	2	1	5
521	Before	2020-04-06 12:56:59	R_1ridkK7jM4MOxUe	63	4	1	3	1	98204	2		1		0		0	4	2	3	1	0	3	2	3	5	0	0	1	0	1	0	1	0	1	0	3	5	5
521	After	2020-04-06 12:56:59	R_1ridkK7jM4MOxUe	63	4	1	3	1	98204	2		1		0		0	4	2	3	1	0	3	2	3	5	0	0	1	1	1	0	1	0	1	0	2	2	5
522	Before	2020-04-06 12:57:52	R_1Gx0rUi8hlxZozx	57	4	0	1	2	98115	1		1		0		1	4	2	2	2	0	2	4	2	4	0	0	1	0	1	0	1	0	1	0	3	5	4
522	After	2020-04-06 12:57:52	R_1Gx0rUi8hlxZozx	57	4	0	1	2	98115	1		1		0		1	4	2	2	2	0	2	4	2	4	0	0	1	1	1	0	1	0	1	0	3	2	4
523	Before	2020-04-06 12:59:01	R_3kw7xdRlQo4gOp8	67	3	1	4	4	98407	1		1		0			2	1	2	1	1	4	5	4	5	0	0	0	0	1	0	1	0	1	0	4	4	5
523	After	2020-04-06 12:59:01	R_3kw7xdRlQo4gOp8	67	3	1	4	4	98407	1		1		0			2	1	2	1	1	4	5	4	5	0	0	0	1	1	0	1	0	1	1	2	1	5
524	Before	2020-04-06 13:00:59	R_27lozmkgv8LXzfN	39	3	1	2	1	98682	1		1		0		1	4	2	3	1	1	4	5	4	5	0	0	0	0	1	0	0	0	1	0	4	5	2
524	After	2020-04-06 13:00:59	R_27lozmkgv8LXzfN	39	3	1	2	1	98682	1		1		0		1	4	2	3	1	1	4	5	4	5	0	0	0	1	1	0	0	0	1	1	2	3	2
525	Before	2020-04-06 13:02:23	R_1OT6TsmoH3ON0J6	51	3	1	3	3	98012	0	1	1		0		0	4	1	2	1	0	4	4	4	5	0	0	0	0	1	0	0	0	1	0	5	5	4
525	After	2020-04-06 13:02:23	R_1OT6TsmoH3ON0J6	51	3	1	3	3	98012	0	1	1		0		0	4	1	2	1	0	4	4	4	5	0	0	0	1	1	0	0	0	1	0	3	2	4
526	Before	2020-04-06 13:03:16	R_bBjb72u4z5lqZZn	31	3	1	3	2	98092	1		1		0		0	2	2	2	1	0	4	4	4	5	0	0	0	0	1	0	0	0	1	0	4	4	2
526	After	2020-04-06 13:03:16	R_bBjb72u4z5lqZZn	31	3	1	3	2	98092	1		1		0		0	2	2	2	1	0	4	4	4	5	0	0	0	1	1	0	0	0	1	0	3	3	2
527	Before	2020-04-06 13:03:46	R_AzJzTv0EC2q0fKN	62	4	1	2	1	99205	1		1		0		0	4	2	2	1	0	3	3	2	5	0	0	1	0	1	0	0	0	1	0	3	4	5
527	After	2020-04-06 13:03:46	R_AzJzTv0EC2q0fKN	62	4	1	2	1	99205	1		1		0		0	4	2	2	1	0	3	3	2	5	0	0	1	1	1	0	0	0	1	0	2	2	5
528	Before	2020-04-06 13:05:15	R_3lyIPq1yK5XVrCO	23	3	1	1	1	98444	1		1		0		0	2	1	2	1	1	5	5	5	5	0	0	0	0	1	0	0	0	1	0	3	4	1
528	After	2020-04-06 13:05:15	R_3lyIPq1yK5XVrCO	23	3	1	1	1	98444	1		1		0		0	2	1	2	1	1	5	5	5	5	0	0	0	1	1	0	0	0	1	1	1	1	1
529	Before	2020-04-06 13:06:19	R_1DMwi4JEIRWNJzS	34	4	0	3	4	98119	1		6		0		1	5	5	5	5	1	4	4	4	5	1	0	1	0	0	0	1	1	1	0	5	5	2
529	After	2020-04-06 13:06:19	R_1DMwi4JEIRWNJzS	34	4	0	3	4	98119	1		6		0		1	5	5	5	5	1	4	4	4	5	1	0	1	1	0	0	1	1	1	1	1	1	2
530	Before	2020-04-06 13:07:45	R_1d0jvXQys1TgjM7	32	3	0	3	2	98422	0	1	1		0		0	3	2	2	1	0	4	5	5	5	0	0	0	0	1	0	0	0	1	0	4	5	2
530	After	2020-04-06 13:07:45	R_1d0jvXQys1TgjM7	32	3	0	3	2	98422	0	1	1		0		0	3	2	2	1	0	4	5	5	5	0	0	0	1	1	0	0	0	1	0	2	2	2
531	Before	2020-04-06 13:08:37	R_DTsVyh1i38BizXr	59	4	1	1	1	98101	2		1		0		0	3	3	1	1	1	4	5	5	5	0	0	1	0	1	0	1	0	1	0	3	4	4
531	After	2020-04-06 13:08:37	R_DTsVyh1i38BizXr	59	4	1	1	1	98101	2		1		0		0	3	3	1	1	1	4	5	5	5	0	0	1	1	1	0	1	0	1	1	3	1	4
532	Before	2020-04-06 13:08:50	R_1mWzJcACosZ4zrq	68	2	0	2	3	99338	2		4		0			5	1	2	1	1	3	5	4	5	0	0	0	0	0	0	1	0	1	0	4	4	5
532	After	2020-04-06 13:08:50	R_1mWzJcACosZ4zrq	68	2	0	2	3	99338	2		4		0			5	1	2	1	1	3	5	4	5	0	0	0	1	0	0	1	0	1	1	4	4	5
533	Before	2020-04-06 13:09:32	R_2Xdjq6KJEoIPau2	75	3	1	1	2	99216	2		1		0			2	1	2	1	1	4	5	3	5	0	0	0	0	1	0	0	0	1	0	4	5	5
533	After	2020-04-06 13:09:32	R_2Xdjq6KJEoIPau2	75	3	1	1	2	99216	2		1		0			2	1	2	1	1	4	5	3	5	0	0	0	1	1	0	0	0	1	1	2	1	5
534	Before	2020-04-06 13:11:05	R_2CjEsRAJRTeHUR8	50	4	0	3	3	98109	1		2		0		0	4	4	2	1	1	5	5	5	5	0	0	1	0	0	0	0	0	1	0	4	5	4
534	After	2020-04-06 13:11:05	R_2CjEsRAJRTeHUR8	50	4	0	3	3	98109	1		2		0		0	4	4	2	1	1	5	5	5	5	0	0	1	1	0	0	0	0	1	1	2	2	4
535	Before	2020-04-06 13:12:05	R_qCabzBhnZyg8egp	31	3	1	2	2	98310	0	0	5		1	2	0	4	2	2	1	1	5	5	5	5	1	0	0	0	0	1	0	0	1	0	3	4	2
535	After	2020-04-06 13:12:05	R_qCabzBhnZyg8egp	31	3	1	2	2	98310	0	0	5		1	2	0	4	2	2	1	1	5	5	5	5	1	0	0	1	0	1	0	0	1	1	1	1	2
536	Before	2020-04-06 13:12:51	R_2D6wTnfORdfhv5q	64	4	1	1	1	98404	2		1		0		1	5	5	4	3	1	5	5	5	5	0	0	1	0	1	0	1	0	1	0	3	3	5
536	After	2020-04-06 13:12:51	R_2D6wTnfORdfhv5q	64	4	1	1	1	98404	2		1		0		1	5	5	4	3	1	5	5	5	5	0	0	1	1	1	0	1	0	1	1	2	1	5
537	Before	2020-04-06 13:13:38	R_2uJs0cANSaG4hgK	28	3	1	1	1	98930	0	0	5		1	4	0	5	5	5	2	0	4	4	5	5	0	0	0	0	0	1	1	0	1	0	4	5	1
537	After	2020-04-06 13:13:38	R_2uJs0cANSaG4hgK	28	3	1	1	1	98930	0	0	5		1	4	0	5	5	5	2	0	4	4	5	5	0	0	0	1	0	1	1	0	1	0	2	1	1
538	Before	2020-04-06 13:17:06	R_YRFQFHk24E1TAPL	59	3	1	2	2	98296	1		1		0		0	1	1	1	1	0	2	4	2	4	0	0	0	0	1	0	0	0	1	0	1	2	4
538	After	2020-04-06 13:17:06	R_YRFQFHk24E1TAPL	59	3	1	2	2	98296	1		1		0		0	1	1	1	1	0	2	4	2	4	0	0	0	1	1	0	0	0	1	0	3	4	4
539	Before	2020-04-06 13:17:20	R_1FPyGAD072tHe1Z	62	3	1	2	2	98001	1		1		0		0	5	2	2	1	1	4	5	4	5	0	0	0	0	1	0	1	0	1	0	5	5	5
539	After	2020-04-06 13:17:20	R_1FPyGAD072tHe1Z	62	3	1	2	2	98001	1		1		0		0	5	2	2	1	1	4	5	4	5	0	0	0	1	1	0	1	0	1	1	4	3	5
540	Before	2020-04-06 13:18:58	R_25BlVp3TAi6VPem	46	3	1	4	1	98201	1		3		1	1	0	1	1	1	1	0	3	3	3	5	0	0	0	0	0	0	0	0	1	0	3	4	3
540	After	2020-04-06 13:18:58	R_25BlVp3TAi6VPem	46	3	1	4	1	98201	1		3		1	1	0	1	1	1	1	0	3	3	3	5	0	0	0	1	0	0	0	0	1	0	3	3	3
541	Before	2020-04-06 13:20:08	R_yxSZWL1ZUy1ZA65	26	3	0	3	2	98683	1		5		0		0	3	3	3	3	1	3	2	4	4	0	0	0	0	0	1	0	0	1	0	3	4	1
541	After	2020-04-06 13:20:08	R_yxSZWL1ZUy1ZA65	26	3	0	3	2	98683	1		5		0		0	3	3	3	3	1	3	2	4	4	0	0	0	1	0	1	0	0	1	1	3	4	1
542	Before	2020-04-06 13:20:21	R_2vc5jdpAD1tcVOU	69	3	1	3	3	99354	2		1		0			2	1	1	1	1	4	4	3	4	0	0	0	0	1	0	1	0	1	0	3	3	5
542	After	2020-04-06 13:20:21	R_2vc5jdpAD1tcVOU	69	3	1	3	3	99354	2		1		0			2	1	1	1	1	4	4	3	4	0	0	0	1	1	0	1	0	1	1	4	2	5
543	Before	2020-04-06 13:22:47	R_bxhkHlbFttDL9hn	56	4	1	1	1	99202	2		1		0		0	2	2	2	1	1	3	2	4	5	0	0	1	0	1	0	1	0	1	0	4	5	4
543	After	2020-04-06 13:22:47	R_bxhkHlbFttDL9hn	56	4	1	1	1	99202	2		1		0		0	2	2	2	1	1	3	2	4	5	0	0	1	1	1	0	1	0	1	1	4	4	4
544	Before	2020-04-06 13:25:15	R_3p3xeL4J5OosVUn	69	2	0	3	3	98366	2		1		0			4	3	3	2	1	4	4	4	5	0	0	0	0	1	0	1	0	1	0	4	4	5
544	After	2020-04-06 13:25:15	R_3p3xeL4J5OosVUn	69	2	0	3	3	98366	2		1		0			4	3	3	2	1	4	4	4	5	0	0	0	1	1	0	1	0	1	1	2	2	5
545	Before	2020-04-06 13:28:36	R_1cZhV9tEaiRUzSh	30	4	1	4	3	98103	1		1		0		0	2	1	1	1	0	2	1	4	5	1	0	1	0	1	0	1	0	1	0	3	5	2
545	After	2020-04-06 13:28:36	R_1cZhV9tEaiRUzSh	30	4	1	4	3	98103	1		1		0		0	2	1	1	1	0	2	1	4	5	1	0	1	1	1	0	1	0	1	0	5	3	2
546	Before	2020-04-06 13:29:22	R_3r38gRZqomuJBW0	32	3	1	3	5	98014	1		1		1	2	1	5	2	5	1	0	4	5	5	5	0	0	0	0	1	0	0	0	1	0	5	5	2
546	After	2020-04-06 13:29:22	R_3r38gRZqomuJBW0	32	3	1	3	5	98014	1		1		1	2	1	5	2	5	1	0	4	5	5	5	0	0	0	1	1	0	0	0	1	0	2	1	2
547	Before	2020-04-06 13:29:30	R_3qvQ5oNyLwuTDlF	31	3	1	1	0	98374	0	1	1		1	2	0	2	3	2	3	0	3	3	3	4	0	0	0	0	1	0	0	0	1	0	3	4	2
547	After	2020-04-06 13:29:30	R_3qvQ5oNyLwuTDlF	31	3	1	1	0	98374	0	1	1		1	2	0	2	3	2	3	0	3	3	3	4	0	0	0	1	1	0	0	0	1	0	3	3	2
548	Before	2020-04-06 13:31:12	R_1eFc7P9kWE6dRKX	64	3	1	3	3	98516	2		1		0		1	4	4	3	3	1	4	5	4	5	0	0	0	0	1	0	1	1	1	0	5	5	5
548	After	2020-04-06 13:31:12	R_1eFc7P9kWE6dRKX	64	3	1	3	3	98516	2		1		0		1	4	4	3	3	1	4	5	4	5	0	0	0	1	1	0	1	1	1	1	2	1	5
549	Before	2020-04-06 13:34:44	R_1HbiFp4XX9moUVA	25	3	1	2	3	98388	0	0	1		1	3	0	5	4	4	1	1	3	5	3	5	0	0	0	0	1	0	1	0	1	0	4	4	1
549	After	2020-04-06 13:34:44	R_1HbiFp4XX9moUVA	25	3	1	2	3	98388	0	0	1		1	3	0	5	4	4	1	1	3	5	3	5	0	0	0	1	1	0	1	0	1	1	4	2	1
550	Before	2020-04-06 13:35:07	R_sj4O9Gk9z4mma3v	53	3	1	3	2	98008	1		5		0		0	4	3	5	3	1	3	2	4	5	0	0	0	0	0	1	0	0	1	0	4	5	4
550	After	2020-04-06 13:35:07	R_sj4O9Gk9z4mma3v	53	3	1	3	2	98008	1		5		0		0	4	3	5	3	1	3	2	4	5	0	0	0	1	0	1	0	0	1	1	5	4	4
551	Before	2020-04-06 13:35:14	R_2UVDANQFIwsZES2	60	2	1	2	2	98087	0	0	1		0		0	5	5	5	5	1	5	5	5	5	0	0	0	0	1	0	1	0	1	0	5	5	5
551	After	2020-04-06 13:35:14	R_2UVDANQFIwsZES2	60	2	1	2	2	98087	0	0	1		0		0	5	5	5	5	1	5	5	5	5	0	0	0	1	1	0	1	0	1	1	1	3	5
552	Before	2020-04-06 13:35:37	R_We4yNAcp4T40HER	69	3	0	2	1	98273	2		0	human	0			4	2	3	1	1	2	4	3	5	0	0	0	0	0	0	1	1	1	0	4	4	5
552	After	2020-04-06 13:35:37	R_We4yNAcp4T40HER	69	3	0	2	1	98273	2		0	human	0			4	2	3	1	1	2	4	3	5	0	0	0	1	0	0	1	1	1	1	3	3	5
553	Before	2020-04-06 13:35:51	R_3LXyOA23oaYWm6i	71	4	0	4	2	98201	2		1		0			5	2	1	1	0	2	4	2	4	0	0	1	0	1	0	1	0	1	0	4	5	5
553	After	2020-04-06 13:35:51	R_3LXyOA23oaYWm6i	71	4	0	4	2	98201	2		1		0			5	2	1	1	0	2	4	2	4	0	0	1	1	1	0	1	0	1	0	3	2	5
554	Before	2020-04-06 13:36:56	R_1gUcPM9Dy31bW2V	36	3	1	2	4	98660	1		1		1	1	0	4	3	3	1	0	5	3	5	5	0	0	0	0	1	0	1	0	1	0	5	5	2
554	After	2020-04-06 13:36:56	R_1gUcPM9Dy31bW2V	36	3	1	2	4	98660	1		1		1	1	0	4	3	3	1	0	5	3	5	5	0	0	0	1	1	0	1	0	1	0	2	2	2
555	Before	2020-04-06 13:38:09	R_3wx0WAD23cBy8jT	71	2	0	2	2	98282	2		1		0			4	4	4	3	1	4	5	4	5	0	0	0	0	1	0	1	0	1	0	5	4	5
555	After	2020-04-06 13:38:09	R_3wx0WAD23cBy8jT	71	2	0	2	2	98282	2		1		0			4	4	4	3	1	4	5	4	5	0	0	0	1	1	0	1	0	1	1	2	3	5
556	Before	2020-04-06 13:38:56	R_sGe3eGR3GIrdndD	64	3	1	2	1	98021	1		5		0		1	5	4	5	1	1	5	4	3	5	0	0	0	0	0	1	0	0	1	0	4	4	5
556	After	2020-04-06 13:38:56	R_sGe3eGR3GIrdndD	64	3	1	2	1	98021	1		5		0		1	5	4	5	1	1	5	4	3	5	0	0	0	1	0	1	0	0	1	1	4	1	5
557	Before	2020-04-06 13:39:04	R_RfQumqfpKKcNT4B	62	3	1	1	1	98664	2		1		0		0	5	2	3	1	1	5	5	5	5	0	0	0	0	1	0	1	0	1	0	4	5	5
557	After	2020-04-06 13:39:04	R_RfQumqfpKKcNT4B	62	3	1	1	1	98664	2		1		0		0	5	2	3	1	1	5	5	5	5	0	0	0	1	1	0	1	0	1	1	1	1	5
558	Before	2020-04-06 13:39:50	R_2CCTo3n50kBYXnU	64	3	1	2	5	98329	2		1		0		0	4	2	2	1	1	4	5	4	5	0	0	0	0	1	0	1	0	1	0	4	4	5
558	After	2020-04-06 13:39:50	R_2CCTo3n50kBYXnU	64	3	1	2	5	98329	2		1		0		0	4	2	2	1	1	4	5	4	5	0	0	0	1	1	0	1	0	1	1	1	1	5
559	Before	2020-04-06 13:41:17	R_2viD7YhxGVdruOS	38	4	1	1	1	98225	0	0	1		1	1	0	4	3	3	1	0	2	5	1	4	0	0	1	0	1	0	1	0	1	0	4	4	2
559	After	2020-04-06 13:41:17	R_2viD7YhxGVdruOS	38	4	1	1	1	98225	0	0	1		1	1	0	4	3	3	1	0	2	5	1	4	0	0	1	1	1	0	1	0	1	0	1	1	2
560	Before	2020-04-06 13:42:12	R_1pJQ7qTzlS9cbfg	66	3	1	3	5	98008	0	0	1		0			4	2	2	2	1	3	5	3	3	0	0	0	0	1	0	0	0	1	0	4	5	5
560	After	2020-04-06 13:42:12	R_1pJQ7qTzlS9cbfg	66	3	1	3	5	98008	0	0	1		0			4	2	2	2	1	3	5	3	3	0	0	0	1	1	0	0	0	1	1	4	2	5
561	Before	2020-04-06 13:42:22	R_1jTK4hLFCKRQOir	73	4	0	3	2	98126	1		1		0			4	3	5	2	1	5	5	5	5	0	0	1	0	1	0	1	0	1	0	4	5	5
561	After	2020-04-06 13:42:22	R_1jTK4hLFCKRQOir	73	4	0	3	2	98126	1		1		0			4	3	5	2	1	5	5	5	5	0	0	1	1	1	0	1	0	1	1	1	1	5
562	Before	2020-04-06 13:42:52	R_2yj7IBvzhQFCgyj	22	3	1	2	3	98058	1		0	north african	0		0	4	4	5	3	1	4	5	4	5	0	0	0	0	0	0	1	1	1	0	5	5	1
562	After	2020-04-06 13:42:52	R_2yj7IBvzhQFCgyj	22	3	1	2	3	98058	1		0	north african	0		0	4	4	5	3	1	4	5	4	5	0	0	0	1	0	0	1	1	1	1	4	4	1
563	Before	2020-04-06 13:43:07	R_31zmPRNwu33N3ta	59	2	1	3	2	98273	1		1		0		1	5	1	2	1	1	5	4	4	5	0	0	0	0	1	0	1	0	1	0	4	5	4
563	After	2020-04-06 13:43:07	R_31zmPRNwu33N3ta	59	2	1	3	2	98273	1		1		0		1	5	1	2	1	1	5	4	4	5	0	0	0	1	1	0	1	0	1	1	1	1	4
564	Before	2020-04-06 13:44:38	R_1Ic3a5reGrbRwoq	42	2	1	2	1	98346	1		1		0		0	4	1	2	1	0	3	5	3	5	0	0	0	0	1	0	0	0	1	0	4	5	3
564	After	2020-04-06 13:44:38	R_1Ic3a5reGrbRwoq	42	2	1	2	1	98346	1		1		0		0	4	1	2	1	0	3	5	3	5	0	0	0	1	1	0	0	0	1	0	2	1	3
565	Before	2020-04-06 13:45:45	R_1g8wWcUeo1sbU9Q	44	2	1	1	1	99337	1		1		1	2	1	4	1	4	1	1	5	2	5	4	0	0	0	0	1	0	1	0	1	0	3	5	3
565	After	2020-04-06 13:45:45	R_1g8wWcUeo1sbU9Q	44	2	1	1	1	99337	1		1		1	2	1	4	1	4	1	1	5	2	5	4	0	0	0	1	1	0	1	0	1	1	3	2	3
566	Before	2020-04-06 13:48:26	R_1jj1Ma11H9uFP6T	36	4	0	4	5	98004	1		1		1	1	0	5	5	5	4	1	5	5	5	5	0	0	1	0	1	0	0	1	1	0	5	5	2
566	After	2020-04-06 13:48:26	R_1jj1Ma11H9uFP6T	36	4	0	4	5	98004	1		1		1	1	0	5	5	5	4	1	5	5	5	5	0	0	1	1	1	0	0	1	1	1	1	2	2
567	Before	2020-04-06 13:49:07	R_2tlEQnMPfI5UuHC	34	3	1	2	3	98033	1		5		1	1	0	3	1	1	1	0	4	2	4	4	0	0	0	0	0	1	0	0	1	0	3	4	2
567	After	2020-04-06 13:49:07	R_2tlEQnMPfI5UuHC	34	3	1	2	3	98033	1		5		1	1	0	3	1	1	1	0	4	2	4	4	0	0	0	1	0	1	0	0	1	0	3	2	2
568	Before	2020-04-06 13:49:55	R_bw3VjjiG8fGeICZ	73	4	0	2	1	98201	2		1		0			2	1	2	1	0	2	5	4	5	0	0	1	0	1	0	1	0	1	0	4	4	5
568	After	2020-04-06 13:49:55	R_bw3VjjiG8fGeICZ	73	4	0	2	1	98201	2		1		0			2	1	2	1	0	2	5	4	5	0	0	1	1	1	0	1	0	1	0	2	1	5
569	Before	2020-04-06 13:53:05	R_1MLGKdZyWNFvQoH	50	3	1	2	3	99037	1		1		0		0	4	2	3	2	0	4	5	2	5	0	0	0	0	1	0	1	0	1	0	4	5	4
569	After	2020-04-06 13:53:05	R_1MLGKdZyWNFvQoH	50	3	1	2	3	99037	1		1		0		0	4	2	3	2	0	4	5	2	5	0	0	0	1	1	0	1	0	1	0	4	3	4
570	Before	2020-04-06 13:54:20	R_2ZP6kBu9wjP1hS2	59	4	0	2	1	98122	1		1		0		0	5	4	3	2	1	5	5	5	5	1	0	1	0	1	0	0	0	1	0	4	5	4
570	After	2020-04-06 13:54:20	R_2ZP6kBu9wjP1hS2	59	4	0	2	1	98122	1		1		0		0	5	4	3	2	1	5	5	5	5	1	0	1	1	1	0	0	0	1	1	2	2	4
571	Before	2020-04-06 13:55:05	R_1eJHe2Ww8KbKBrl	58	3	1	3	1	98607	1		1		0		0	4	3	4	2	1	2	3	1	5	0	0	0	0	1	0	1	0	1	0	5	5	4
571	After	2020-04-06 13:55:05	R_1eJHe2Ww8KbKBrl	58	3	1	3	1	98607	1		1		0		0	4	3	4	2	1	2	3	1	5	0	0	0	1	1	0	1	0	1	1	4	4	4
572	Before	2020-04-06 13:56:13	R_1P5XETgntRtgcU7	39	3	0	2	2	98664	0	0	1		0		0	2	1	1	1	0	5	4	5	4	0	0	0	0	1	0	0	0	1	0	2	2	2
572	After	2020-04-06 13:56:13	R_1P5XETgntRtgcU7	39	3	0	2	2	98664	0	0	1		0		0	2	1	1	1	0	5	4	5	4	0	0	0	1	1	0	0	0	1	0	2	1	2
573	Before	2020-04-06 13:56:41	R_DAECLGxY8gLaomt	25	3	1	2	1	98310	1		1		0		0	2	1	2	1	0	2	4	3	5	0	0	0	0	1	0	0	0	1	0	4	5	1
573	After	2020-04-06 13:56:41	R_DAECLGxY8gLaomt	25	3	1	2	1	98310	1		1		0		0	2	1	2	1	0	2	4	3	5	0	0	0	1	1	0	0	0	1	0	4	1	1
574	Before	2020-04-06 13:58:52	R_2aK99jxs3H0JQEP	58	4	0	2	0	98407	1		1		0		0	2	2	3	2	0	4	4	4	5	1	0	1	0	1	0	0	0	1	0	3	3	4
574	After	2020-04-06 13:58:52	R_2aK99jxs3H0JQEP	58	4	0	2	0	98407	1		1		0		0	2	2	3	2	0	4	4	4	5	1	0	1	1	1	0	0	0	1	0	3	3	4
575	Before	2020-04-06 14:01:42	R_1GJ3U0SRvBqh0aI	35	3	1	3	1	98037	1		1		1	1	0	4	1	2	1	1	5	4	5	4	0	0	0	0	1	0	1	0	1	0	4	5	2
575	After	2020-04-06 14:01:42	R_1GJ3U0SRvBqh0aI	35	3	1	3	1	98037	1		1		1	1	0	4	1	2	1	1	5	4	5	4	0	0	0	1	1	0	1	0	1	1	1	1	2
576	Before	2020-04-06 14:01:47	R_25KDa6d9RKLFy6E	47	4	0	2	1	98109	1		1		0		0	3	2	1	1	1	5	4	5	5	0	0	1	0	1	0	0	0	1	0	4	4	3
576	After	2020-04-06 14:01:47	R_25KDa6d9RKLFy6E	47	4	0	2	1	98109	1		1		0		0	3	2	1	1	1	5	4	5	5	0	0	1	1	1	0	0	0	1	1	2	1	3
577	Before	2020-04-06 14:02:33	R_24B0YjUNsmRjz6i	57	3	1	2	1	98072	1		1		0		0	2	1	1	1	1	5	5	4	4	0	0	0	0	1	0	0	0	1	0	4	3	4
577	After	2020-04-06 14:02:33	R_24B0YjUNsmRjz6i	57	3	1	2	1	98072	1		1		0		0	2	1	1	1	1	5	5	4	4	0	0	0	1	1	0	0	0	1	1	3	2	4
578	Before	2020-04-06 14:03:32	R_3PTdTvlWPQiOeLn	46	4	1	3	1	98030	1		1		0		0	1	1	1	1	0	1	1	1	2	0	0	1	0	1	0	0	0	1	0	1	1	3
578	After	2020-04-06 14:03:32	R_3PTdTvlWPQiOeLn	46	4	1	3	1	98030	1		1		0		0	1	1	1	1	0	1	1	1	2	0	0	1	1	1	0	0	0	1	0	5	5	3
579	Before	2020-04-06 14:06:21	R_xFcWAF8igRbDuh3	79	3	1	2	1	98155	2		1		0			5	1	3	1	1	4	5	4	5	0	0	0	0	1	0	0	0	1	0	5	5	5
579	After	2020-04-06 14:06:21	R_xFcWAF8igRbDuh3	79	3	1	2	1	98155	2		1		0			5	1	3	1	1	4	5	4	5	0	0	0	1	1	0	0	0	1	1	2	1	5
580	Before	2020-04-06 14:07:54	R_2rCHSn0vSZYbVIc	48	3	1	3	2	99223	0	0	1		0		0	1	1	1	1	1	4	4	3	5	0	0	0	0	1	0	0	0	1	0	3	4	3
580	After	2020-04-06 14:07:54	R_2rCHSn0vSZYbVIc	48	3	1	3	2	99223	0	0	1		0		0	1	1	1	1	1	4	4	3	5	0	0	0	1	1	0	0	0	1	1	3	1	3
581	Before	2020-04-06 14:10:18	R_1riXNsrmpAVb1K6	35	4	1	3	3	98105	1		5		0		0	5	5	5	1	1	5	4	5	5	0	0	1	0	0	1	0	0	1	0	4	4	2
581	After	2020-04-06 14:10:18	R_1riXNsrmpAVb1K6	35	4	1	3	3	98105	1		5		0		0	5	5	5	1	1	5	4	5	5	0	0	1	1	0	1	0	0	1	1	2	2	2
582	Before	2020-04-06 14:13:39	R_1golp6HsImHMP4Z	74	2	1	2	0	98271	2		1		0			4	1	2	1	0	2	4	4	5	0	0	0	0	1	0	0	0	1	0	3	4	5
582	After	2020-04-06 14:13:39	R_1golp6HsImHMP4Z	74	2	1	2	0	98271	2		1		0			4	1	2	1	0	2	4	4	5	0	0	0	1	1	0	0	0	1	0	2	2	5
583	Before	2020-04-06 14:14:19	R_8nUmJRCzGrVvcgF	40	4	1	3	2	98115	1		1		0		0	1	1	1	1	0	3	5	1	5	0	0	1	0	1	0	0	0	1	0	1	2	3
583	After	2020-04-06 14:14:19	R_8nUmJRCzGrVvcgF	40	4	1	3	2	98115	1		1		0		0	1	1	1	1	0	3	5	1	5	0	0	1	1	1	0	0	0	1	0	3	1	3
584	Before	2020-04-06 14:14:53	R_3L2dkAak0jum5Lq	35	3	1	4	2	98004	0	0	5		1	1	0	2	1	2	1	0	3	4	1	5	0	0	0	0	0	1	1	0	1	0	5	5	2
584	After	2020-04-06 14:14:53	R_3L2dkAak0jum5Lq	35	3	1	4	2	98004	0	0	5		1	1	0	2	1	2	1	0	3	4	1	5	0	0	0	1	0	1	1	0	1	0	4	3	2
585	Before	2020-04-06 14:15:14	R_3qWkx4utrIrEyvC	60	4	1	1	2	99216	0	0	1		0		1	5	2	3	3	1	3	1	4	5	0	0	1	0	1	0	0	0	1	0	5	5	5
585	After	2020-04-06 14:15:14	R_3qWkx4utrIrEyvC	60	4	1	1	2	99216	0	0	1		0		1	5	2	3	3	1	3	1	4	5	0	0	1	1	1	0	0	0	1	1	5	1	5
586	Before	2020-04-06 14:15:39	R_2yeCXrxP0ihqtuN	37	2	1	4	2	98632	1		1		0		0	4	3	2	1	1	5	5	4	5	0	0	0	0	1	0	1	0	1	0	5	5	2
586	After	2020-04-06 14:15:39	R_2yeCXrxP0ihqtuN	37	2	1	4	2	98632	1		1		0		0	4	3	2	1	1	5	5	4	5	0	0	0	1	1	0	1	0	1	1	2	1	2
587	Before	2020-04-06 14:16:18	R_Odni7fcIYfozQWd	54	4	1	1	1	99202	0	0	1		0		0	2	1	3	1	0	1	3	5	5	0	0	1	0	1	0	1	0	1	0	5	5	4
587	After	2020-04-06 14:16:18	R_Odni7fcIYfozQWd	54	4	1	1	1	99202	0	0	1		0		0	2	1	3	1	0	1	3	5	5	0	0	1	1	1	0	1	0	1	0	2	2	4
588	Before	2020-04-06 14:16:44	R_3KpGy1XrOaTXbZD	23	2	1	1	1	98105	0	0	1		0		0	3	1	3	5	0	5	3	1	5	0	0	0	0	1	0	0	0	1	0	4	5	1
588	After	2020-04-06 14:16:44	R_3KpGy1XrOaTXbZD	23	2	1	1	1	98105	0	0	1		0		0	3	1	3	5	0	5	3	1	5	0	0	0	1	1	0	0	0	1	0	5	2	1
589	Before	2020-04-06 14:17:43	R_1MLqawgA1vsq0eo	44	4	1	2	2	98118	0	0	5		0		0	2	1	1	1	1	4	3	4	4	0	0	1	0	0	1	0	0	1	0	3	3	3
589	After	2020-04-06 14:17:43	R_1MLqawgA1vsq0eo	44	4	1	2	2	98118	0	0	5		0		0	2	1	1	1	1	4	3	4	4	0	0	1	1	0	1	0	0	1	1	2	2	3
590	Before	2020-04-06 14:20:21	R_2SiAKxebd4vcCjR	45	3	1	4	3	98498	0	0	1		1	1	0	4	5	4	1	0	4	4	5	5	0	0	0	0	1	0	0	0	1	0	5	5	3
590	After	2020-04-06 14:20:21	R_2SiAKxebd4vcCjR	45	3	1	4	3	98498	0	0	1		1	1	0	4	5	4	1	0	4	4	5	5	0	0	0	1	1	0	0	0	1	0	1	1	3
591	Before	2020-04-06 14:22:22	R_31t3X6yjGtZ1F4o	47	4	0	3	4	98109	1		1		0		0	4	3	3	1	0	2	5	4	5	0	0	1	0	1	0	0	0	1	0	4	4	3
591	After	2020-04-06 14:22:22	R_31t3X6yjGtZ1F4o	47	4	0	3	4	98109	1		1		0		0	4	3	3	1	0	2	5	4	5	0	0	1	1	1	0	0	0	1	0	3	2	3
592	Before	2020-04-06 14:23:39	R_yEGwOAYRKDrfKi5	80	3	0	2	1	99202	2		1		0			5	1	2	2	0	3	5	3	5	0	0	0	0	1	0	0	0	1	0	4	5	5
592	After	2020-04-06 14:23:39	R_yEGwOAYRKDrfKi5	80	3	0	2	1	99202	2		1		0			5	1	2	2	0	3	5	3	5	0	0	0	1	1	0	0	0	1	0	2	2	5
593	Before	2020-04-06 14:26:00	R_1CDuhV8Cx44Dhe1	48	2	0	2	1	98312	1		1		0		0	5	4	4	4	0	5	5	5	4	0	0	0	0	1	0	0	0	1	0	4	4	3
593	After	2020-04-06 14:26:00	R_1CDuhV8Cx44Dhe1	48	2	0	2	1	98312	1		1		0		0	5	4	4	4	0	5	5	5	4	0	0	0	1	1	0	0	0	1	0	2	2	3
594	Before	2020-04-06 14:27:14	R_1pX32G4dYCANhXF	63	3	1	2	1	98663	1		1		0		0	4	3	4	2	0	4	4	4	5	0	0	0	0	1	0	0	1	1	0	5	5	5
594	After	2020-04-06 14:27:14	R_1pX32G4dYCANhXF	63	3	1	2	1	98663	1		1		0		0	4	3	4	2	0	4	4	4	5	0	0	0	1	1	0	0	1	1	0	3	2	5
595	Before	2020-04-06 14:27:58	R_1QcsEiVc90oauR5	67	3	1	3	1	98003	2		1		0			2	1	1	1	0	4	3	4	5	0	0	0	0	1	0	1	0	1	0	5	5	5
595	After	2020-04-06 14:27:58	R_1QcsEiVc90oauR5	67	3	1	3	1	98003	2		1		0			2	1	1	1	0	4	3	4	5	0	0	0	1	1	0	1	0	1	0	2	2	5
596	Before	2020-04-06 14:29:05	R_27JCa3BagcYljtQ	63	3	1	2	1	98003	2		1		0		0	5	1	5	1	0	5	5	4	5	0	0	0	0	1	0	1	0	1	0	5	5	5
596	After	2020-04-06 14:29:05	R_27JCa3BagcYljtQ	63	3	1	2	1	98003	2		1		0		0	5	1	5	1	0	5	5	4	5	0	0	0	1	1	0	1	0	1	0	2	1	5
597	Before	2020-04-06 14:29:36	R_2t6lRQgjocStcjL	24	4	1	2	1	98122	1		1		0		0	2	2	2	2	1	3	4	4	5	0	0	1	0	1	0	1	0	1	0	4	5	1
597	After	2020-04-06 14:29:36	R_2t6lRQgjocStcjL	24	4	1	2	1	98122	1		1		0		0	2	2	2	2	1	3	4	4	5	0	0	1	1	1	0	1	0	1	1	3	3	1
598	Before	2020-04-06 14:30:07	R_dfZapINg26WKbdL	63	4	0	3	1	98122	2		1		0		0	2	2	1	1	0	4	2	4	5	0	0	1	0	1	0	0	1	1	0	4	5	5
598	After	2020-04-06 14:30:07	R_dfZapINg26WKbdL	63	4	0	3	1	98122	2		1		0		0	2	2	1	1	0	4	2	4	5	0	0	1	1	1	0	0	1	1	0	3	2	5
599	Before	2020-04-06 14:31:51	R_2OHm9PxM7TjfBTJ	46	3	1	3	1	98056	0	0	1		0		1	5	3	4	1	0	3	5	5	5	0	0	0	0	1	0	0	0	1	0	4	4	3
599	After	2020-04-06 14:31:51	R_2OHm9PxM7TjfBTJ	46	3	1	3	1	98056	0	0	1		0		1	5	3	4	1	0	3	5	5	5	0	0	0	1	1	0	0	0	1	0	4	3	3
600	Before	2020-04-06 14:32:22	R_1lts2fXXwQzldJx	50	2	0	4	3	98122	1		1		1	1	0	2	2	4	1	1	4	4	3	5	0	0	0	0	1	0	1	0	1	0	4	5	4
600	After	2020-04-06 14:32:22	R_1lts2fXXwQzldJx	50	2	0	4	3	98122	1		1		1	1	0	2	2	4	1	1	4	4	3	5	0	0	0	1	1	0	1	0	1	1	2	2	4
601	Before	2020-04-06 14:32:54	R_WDTk0p2GgcDenrb	46	3	1	4	2	98258	1		1		0		0	5	3	4	2	0	5	5	4	5	0	0	0	0	1	0	0	0	1	0	5	5	3
601	After	2020-04-06 14:32:54	R_WDTk0p2GgcDenrb	46	3	1	4	2	98258	1		1		0		0	5	3	4	2	0	5	5	4	5	0	0	0	1	1	0	0	0	1	0	3	2	3
602	Before	2020-04-06 14:35:05	R_300qHlf8IAKq0UM	49	3	1	3	5	99203	0	0	1		0		0	2	1	2	1	1	4	4	4	5	0	0	0	0	1	0	0	0	1	0	4	4	3
602	After	2020-04-06 14:35:05	R_300qHlf8IAKq0UM	49	3	1	3	5	99203	0	0	1		0		0	2	1	2	1	1	4	4	4	5	0	0	0	1	1	0	0	0	1	1	2	2	3
603	Before	2020-04-06 14:37:33	R_3k82COlKwSUY0Gi	44	2	0	4	2	98034	1		1		1	3	0	4	1	1	1	0	3	4	4	5	0	0	0	0	1	0	0	0	1	0	4	5	3
603	After	2020-04-06 14:37:33	R_3k82COlKwSUY0Gi	44	2	0	4	2	98034	1		1		1	3	0	4	1	1	1	0	3	4	4	5	0	0	0	1	1	0	0	0	1	0	4	4	3
604	Before	2020-04-06 14:41:55	R_3G2MhrCmavFvKLU	49	4	0	3	4	98115	1		1		1	2	0	4	3	4	5	1	4	5	5	5	0	0	1	0	1	0	0	0	1	0	4	4	3
604	After	2020-04-06 14:41:55	R_3G2MhrCmavFvKLU	49	4	0	3	4	98115	1		1		1	2	0	4	3	4	5	1	4	5	5	5	0	0	1	1	1	0	0	0	1	1	5	3	3
605	Before	2020-04-06 14:45:45	R_Op5nS2m56jYKxJn	71	4	0	2	1	99208	2		1		0			4	1	4	3	0	4	5	5	5	0	0	1	0	1	0	0	0	1	0	5	5	5
605	After	2020-04-06 14:45:45	R_Op5nS2m56jYKxJn	71	4	0	2	1	99208	2		1		0			4	1	4	3	0	4	5	5	5	0	0	1	1	1	0	0	0	1	0	1	1	5
606	Before	2020-04-06 14:46:30	R_3Jw1TPge3jROh5W	61	3	0	2	2	98942	1		1		0		0	2	1	2	1	0	4	5	3	5	0	0	0	0	1	0	0	0	1	0	3	4	5
606	After	2020-04-06 14:46:30	R_3Jw1TPge3jROh5W	61	3	0	2	2	98942	1		1		0		0	2	1	2	1	0	4	5	3	5	0	0	0	1	1	0	0	0	1	0	2	1	5
607	Before	2020-04-06 14:47:43	R_1dHypA6UfjcfPx7	42	4	1	2	1	98105	1		1		0		0	2	2	2	1	1	4	4	4	4	1	0	1	0	1	0	0	0	1	0	4	3	3
607	After	2020-04-06 14:47:43	R_1dHypA6UfjcfPx7	42	4	1	2	1	98105	1		1		0		0	2	2	2	1	1	4	4	4	4	1	0	1	1	1	0	0	0	1	1	3	2	3
608	Before	2020-04-06 14:49:10	R_sLKzFyTUECDZDxf	49	3	1	2	2	98233	1		1		0		0	4	3	3	1	0	1	5	1	5	0	0	0	0	1	0	0	0	1	0	5	5	3
608	After	2020-04-06 14:49:10	R_sLKzFyTUECDZDxf	49	3	1	2	2	98233	1		1		0		0	4	3	3	1	0	1	5	1	5	0	0	0	1	1	0	0	0	1	0	1	1	3
609	Before	2020-04-06 14:49:57	R_1pATE9YpWJs73eW	44	3	1	4	5	98292	1		1		1	2	0	3	1	1	1	0	4	5	3	5	1	0	0	0	1	0	0	1	1	0	3	5	3
609	After	2020-04-06 14:49:57	R_1pATE9YpWJs73eW	44	3	1	4	5	98292	1		1		1	2	0	3	1	1	1	0	4	5	3	5	1	0	0	1	1	0	0	1	1	0	2	1	3
610	Before	2020-04-06 14:51:47	R_Rw2iLuM4zT25tcZ	49	3	1	4	4	98686	1		1		1	1	0	2	1	2	1	1	4	4	4	5	0	0	0	0	1	0	1	0	1	0	3	4	3
610	After	2020-04-06 14:51:47	R_Rw2iLuM4zT25tcZ	49	3	1	4	4	98686	1		1		1	1	0	2	1	2	1	1	4	4	4	5	0	0	0	1	1	0	1	0	1	1	2	2	3
611	Before	2020-04-06 14:57:55	R_sShRKAavlXkq1vr	55	3	1	1	1	98445	0	0	1		0		1	2	1	1	1	0	3	3	4	5	0	0	0	0	1	0	0	0	1	0	4	5	4
611	After	2020-04-06 14:57:55	R_sShRKAavlXkq1vr	55	3	1	1	1	98445	0	0	1		0		1	2	1	1	1	0	3	3	4	5	0	0	0	1	1	0	0	0	1	0	3	1	4
612	Before	2020-04-06 14:59:24	R_3Gs8kPAhhq2t8gk	49	3	0	2	1	99354	1		1		0		0	4	1	2	1	1	5	4	5	5	0	0	0	0	1	0	1	0	1	0	4	4	3
612	After	2020-04-06 14:59:24	R_3Gs8kPAhhq2t8gk	49	3	0	2	1	99354	1		1		0		0	4	1	2	1	1	5	4	5	5	0	0	0	1	1	0	1	0	1	1	2	1	3
613	Before	2020-04-06 15:01:01	R_3dJKsmRkOyKi5md	36	3	1	1	2	98802	1		1		0		0	2	3	3	2	0	4	5	4	4	0	0	0	0	1	0	1	0	1	0	4	5	2
613	After	2020-04-06 15:01:01	R_3dJKsmRkOyKi5md	36	3	1	1	2	98802	1		1		0		0	2	3	3	2	0	4	5	4	4	0	0	0	1	1	0	1	0	1	0	2	2	2
614	Before	2020-04-06 15:01:11	R_2e9mYJTfE93UIiW	65	2	0	2	1	98383	2		1		0			5	5	5	5	1	4	5	5	5	0	0	0	0	1	0	1	0	1	0	5	5	5
614	After	2020-04-06 15:01:11	R_2e9mYJTfE93UIiW	65	2	0	2	1	98383	2		1		0			5	5	5	5	1	4	5	5	5	0	0	0	1	1	0	1	0	1	1	2	1	5
615	Before	2020-04-06 15:02:01	R_3gY5YljPDWytRrl	89	2	1	4	4	98020	2		1		0			4	2	1	1	1	2	4	2	5	0	0	0	0	1	0	1	0	1	0	4	4	5
615	After	2020-04-06 15:02:01	R_3gY5YljPDWytRrl	89	2	1	4	4	98020	2		1		0			4	2	1	1	1	2	4	2	5	0	0	0	1	1	0	1	0	1	1	4	2	5
616	Before	2020-04-06 15:02:55	R_3CEmJItyMnOpr1C	57	2	0	1	1	98520	2		1		0		0	5	2	4	1	0	5	5	5	5	0	0	0	0	1	0	1	0	1	0	5	5	4
616	After	2020-04-06 15:02:55	R_3CEmJItyMnOpr1C	57	2	0	1	1	98520	2		1		0		0	5	2	4	1	0	5	5	5	5	0	0	0	1	1	0	1	0	1	0	2	1	4
617	Before	2020-04-06 15:05:23	R_2TIbViwQQM9W1JW	44	4	1	2	3	98101	1		5		0		0	4	1	2	1	0	4	2	4	5	0	0	1	0	0	1	1	0	1	0	5	4	3
617	After	2020-04-06 15:05:23	R_2TIbViwQQM9W1JW	44	4	1	2	3	98101	1		5		0		0	4	1	2	1	0	4	2	4	5	0	0	1	1	0	1	1	0	1	0	5	5	3
618	Before	2020-04-06 15:07:05	R_2ClzGslit04wT0d	48	3	1	2	1	98901	1		1		0		1	4	4	4	2	1	5	5	5	5	0	0	0	0	1	0	1	0	1	0	5	5	3
618	After	2020-04-06 15:07:05	R_2ClzGslit04wT0d	48	3	1	2	1	98901	1		1		0		1	4	4	4	2	1	5	5	5	5	0	0	0	1	1	0	1	0	1	1	2	1	3
619	Before	2020-04-06 15:08:46	R_2a9cRddEWk4iVk5	46	3	1	2	4	98272	0	0	1		0		0	4	1	1	1	0	3	2	4	4	0	0	0	0	1	0	0	0	1	0	4	4	3
619	After	2020-04-06 15:08:46	R_2a9cRddEWk4iVk5	46	3	1	2	4	98272	0	0	1		0		0	4	1	1	1	0	3	2	4	4	0	0	0	1	1	0	0	0	1	0	3	2	3
620	Before	2020-04-06 15:11:17	R_1FCIQLqpTnwpVws	36	4	1	2	2	98122	1		1		0		0	4	2	2	1	1	5	4	5	5	0	0	1	0	1	0	0	0	1	0	3	5	2
620	After	2020-04-06 15:11:17	R_1FCIQLqpTnwpVws	36	4	1	2	2	98122	1		1		0		0	4	2	2	1	1	5	4	5	5	0	0	1	1	1	0	0	0	1	1	2	2	2
621	Before	2020-04-06 15:11:48	R_2rH4MtuFVPJ0SAk	37	3	0	1	1	98028	1		5		1	1	0	5	4	5	1	1	5	5	5	5	0	0	0	0	0	1	0	0	1	0	5	5	2
621	After	2020-04-06 15:11:48	R_2rH4MtuFVPJ0SAk	37	3	0	1	1	98028	1		5		1	1	0	5	4	5	1	1	5	5	5	5	0	0	0	1	0	1	0	0	1	1	1	1	2
622	Before	2020-04-06 15:13:29	R_3eklcusGSusOpya	30	3	1	2	3	98223	1		1		0		0	4	2	4	1	1	4	4	4	5	1	0	0	0	1	0	0	0	1	0	4	4	2
622	After	2020-04-06 15:13:29	R_3eklcusGSusOpya	30	3	1	2	3	98223	1		1		0		0	4	2	4	1	1	4	4	4	5	1	0	0	1	1	0	0	0	1	1	4	2	2
623	Before	2020-04-06 15:14:47	R_3PGH2YulATVBKNS	51	3	1	1	1	98901	2		1		0		0	4	2	5	1	0	3	4	3	5	0	0	0	0	1	0	0	0	1	0	2	4	4
623	After	2020-04-06 15:14:47	R_3PGH2YulATVBKNS	51	3	1	1	1	98901	2		1		0		0	4	2	5	1	0	3	4	3	5	0	0	0	1	1	0	0	0	1	0	2	4	4
624	Before	2020-04-06 15:15:25	R_1po1PEmevLiEb3l	41	4	1	1	1	99201	1		1		1	1	0	2	2	2	1	1	4	5	5	5	0	0	1	0	1	0	0	0	1	0	4	5	3
624	After	2020-04-06 15:15:25	R_1po1PEmevLiEb3l	41	4	1	1	1	99201	1		1		1	1	0	2	2	2	1	1	4	5	5	5	0	0	1	1	1	0	0	0	1	1	3	3	3
625	Before	2020-04-06 15:15:51	R_3DtPv4TK3dw83w7	30	4	1	1	2	99207	1		3		0		0	2	3	5	2	1	4	5	4	5	0	0	1	0	0	0	0	0	1	0	4	5	2
625	After	2020-04-06 15:15:51	R_3DtPv4TK3dw83w7	30	4	1	1	2	99207	1		3		0		0	2	3	5	2	1	4	5	4	5	0	0	1	1	0	0	0	0	1	1	3	2	2
626	Before	2020-04-06 15:17:04	R_3flR4XwpgM02gre	48	3	1	3	3	98003	1		1		0		0	4	2	1	1	0	4	3	3	5	0	0	0	0	1	0	0	0	1	0	4	4	3
626	After	2020-04-06 15:17:04	R_3flR4XwpgM02gre	48	3	1	3	3	98003	1		1		0		0	4	2	1	1	0	4	3	3	5	0	0	0	1	1	0	0	0	1	0	4	2	3
627	Before	2020-04-06 15:17:36	R_2Cvuwk8PWhg7jsg	28	4	1	3	1	98208	1		1		0		0	2	1	1	1	0	3	4	4	5	0	0	1	0	1	0	0	0	1	0	3	4	1
627	After	2020-04-06 15:17:36	R_2Cvuwk8PWhg7jsg	28	4	1	3	1	98208	1		1		0		0	2	1	1	1	0	3	4	4	5	0	0	1	1	1	0	0	0	1	0	3	2	1
628	Before	2020-04-06 15:18:08	R_1Q9Pe3G7Q3N4RWC	22	3	1	3	1	99223	1		1		0		0	1	1	1	1	0	3	3	3	5	1	0	0	0	1	0	0	0	1	0	3	3	1
628	After	2020-04-06 15:18:08	R_1Q9Pe3G7Q3N4RWC	22	3	1	3	1	99223	1		1		0		0	1	1	1	1	0	3	3	3	5	1	0	0	1	1	0	0	0	1	0	3	3	1
629	Before	2020-04-06 15:20:23	R_1DzF5UlmHcG2Im0	55	3	1	2	1	98902	0	1	1		0		0	4	3	4	1	0	3	3	4	5	0	0	0	0	1	0	0	0	1	0	5	3	4
629	After	2020-04-06 15:20:23	R_1DzF5UlmHcG2Im0	55	3	1	2	1	98902	0	1	1		0		0	4	3	4	1	0	3	3	4	5	0	0	0	1	1	0	0	0	1	0	3	1	4
630	Before	2020-04-06 15:21:47	R_2bICEM74JqS1ejK	58	4	1	2	1	99205	1		1		0		0	2	1	2	1	0	3	2	4	5	0	0	1	0	1	0	0	0	1	0	4	4	4
630	After	2020-04-06 15:21:47	R_2bICEM74JqS1ejK	58	4	1	2	1	99205	1		1		0		0	2	1	2	1	0	3	2	4	5	0	0	1	1	1	0	0	0	1	0	2	3	4
631	Before	2020-04-06 15:25:57	R_3LXDnoNDSxhatGw	66	3	0	2	3	98155	2		1		0			2	1	2	1	0	4	2	3	5	0	0	0	0	1	0	0	1	1	0	3	4	5
631	After	2020-04-06 15:25:57	R_3LXDnoNDSxhatGw	66	3	0	2	3	98155	2		1		0			2	1	2	1	0	4	2	3	5	0	0	0	1	1	0	0	1	1	0	3	3	5
632	Before	2020-04-06 15:28:18	R_1OrxQCpiFRsRVCk	45	2	0	4	2	98110	0	1	5		1	1	0	4	3	2	1	1	4	4	4	5	0	0	0	0	0	1	0	0	1	0	4	5	3
632	After	2020-04-06 15:28:18	R_1OrxQCpiFRsRVCk	45	2	0	4	2	98110	0	1	5		1	1	0	4	3	2	1	1	4	4	4	5	0	0	0	1	0	1	0	0	1	1	4	4	3
633	Before	2020-04-06 15:28:30	R_3fUWbZDXckJrceL	35	4	1	4	5	98101	0	0	5		0		0	5	5	5	5	1	4	4	3	5	1	0	1	0	0	1	1	0	1	0	5	5	2
633	After	2020-04-06 15:28:30	R_3fUWbZDXckJrceL	35	4	1	4	5	98101	0	0	5		0		0	5	5	5	5	1	4	4	3	5	1	0	1	1	0	1	1	0	1	1	2	1	2
634	Before	2020-04-06 15:29:47	R_31QuagL3JKuQyGh	69	3	0	4	5	98004	1		1		0			2	1	2	1	0	2	4	4	5	0	0	0	0	1	0	0	0	1	0	2	4	5
634	After	2020-04-06 15:29:47	R_31QuagL3JKuQyGh	69	3	0	4	5	98004	1		1		0			2	1	2	1	0	2	4	4	5	0	0	0	1	1	0	0	0	1	0	3	4	5
635	Before	2020-04-06 15:29:47	R_2wzqHEOmUii8QDj	38	4	1	3	2	98105	1		1		0		0	4	2	1	2	1	4	4	2	4	0	0	1	0	1	0	1	1	1	0	5	5	2
635	After	2020-04-06 15:29:47	R_2wzqHEOmUii8QDj	38	4	1	3	2	98105	1		1		0		0	4	2	1	2	1	4	4	2	4	0	0	1	1	1	0	1	1	1	1	2	2	2
636	Before	2020-04-06 15:30:19	R_3etc5N2mMWUCwVI	55	2	1	1	1	99208	0	0	1		0		0	2	1	2	1	0	3	4	3	5	0	0	0	0	1	0	1	0	1	0	3	4	4
636	After	2020-04-06 15:30:19	R_3etc5N2mMWUCwVI	55	2	1	1	1	99208	0	0	1		0		0	2	1	2	1	0	3	4	3	5	0	0	0	1	1	0	1	0	1	0	3	3	4
637	Before	2020-04-06 15:30:57	R_1ikQWTM8HIf6h9f	25	3	1	2	2	98028	1		1		0		0	4	3	3	1	1	3	5	3	4	0	0	0	0	1	0	1	0	1	0	4	5	1
637	After	2020-04-06 15:30:57	R_1ikQWTM8HIf6h9f	25	3	1	2	2	98028	1		1		0		0	4	3	3	1	1	3	5	3	4	0	0	0	1	1	0	1	0	1	1	3	2	1
638	Before	2020-04-06 15:31:04	R_2zcYSFkgQm6r6gs	54	3	1	1	1	98002	0	0	1		0		0	2	1	1	1	0	4	4	4	5	0	0	0	0	1	0	0	0	1	0	2	4	4
638	After	2020-04-06 15:31:04	R_2zcYSFkgQm6r6gs	54	3	1	1	1	98002	0	0	1		0		0	2	1	1	1	0	4	4	4	5	0	0	0	1	1	0	0	0	1	0	2	1	4
639	Before	2020-04-06 15:31:45	R_3PC6ZVBIzCHV1oV	30	4	1	4	4	98146	1		1		1	1	0	5	4	5	5	1	5	5	5	5	1	0	1	0	1	0	0	1	1	0	4	5	2
639	After	2020-04-06 15:31:45	R_3PC6ZVBIzCHV1oV	30	4	1	4	4	98146	1		1		1	1	0	5	4	5	5	1	5	5	5	5	1	0	1	1	1	0	0	1	1	1	1	1	2
640	Before	2020-04-06 15:33:13	R_1Qtkhp8keJOUeHz	69	3	0	4	1	98632	2		1		0			5	5	5	3	1	3	5	5	5	0	0	0	0	1	0	1	0	1	0	5	5	5
640	After	2020-04-06 15:33:13	R_1Qtkhp8keJOUeHz	69	3	0	4	1	98632	2		1		0			5	5	5	3	1	3	5	5	5	0	0	0	1	1	0	1	0	1	1	5	1	5
641	Before	2020-04-06 15:34:04	R_1EZmFWE1yYNJPtZ	26	3	1	2	4	98038	0	0	5		0		0	2	2	3	1	0	3	5	4	4	0	0	0	0	0	1	0	0	1	0	4	5	1
641	After	2020-04-06 15:34:04	R_1EZmFWE1yYNJPtZ	26	3	1	2	4	98038	0	0	5		0		0	2	2	3	1	0	3	5	4	4	0	0	0	1	0	1	0	0	1	0	2	2	1
642	Before	2020-04-06 15:34:09	R_06DSfcy6XWeKitP	71	3	1	1	2	98498	2		1		0			2	1	1	1	1	4	5	5	5	0	0	0	0	1	0	0	0	1	0	3	4	5
642	After	2020-04-06 15:34:09	R_06DSfcy6XWeKitP	71	3	1	1	2	98498	2		1		0			2	1	1	1	1	4	5	5	5	0	0	0	1	1	0	0	0	1	1	2	2	5
643	Before	2020-04-06 15:34:57	R_2TzAlJ4s9aCt2sN	45	4	1	3	4	98107	1		1		0		0	2	1	2	1	0	4	4	3	5	0	0	1	0	1	0	0	0	1	0	4	5	3
643	After	2020-04-06 15:34:57	R_2TzAlJ4s9aCt2sN	45	4	1	3	4	98107	1		1		0		0	2	1	2	1	0	4	4	3	5	0	0	1	1	1	0	0	0	1	0	2	2	3
644	Before	2020-04-06 15:41:30	R_1d46HkCrBM3NDSM	35	4	1	2	1	98444	0	0	1		1	1	0	4	2	1	1	0	5	5	5	5	0	0	1	0	1	0	1	0	1	0	3	4	2
644	After	2020-04-06 15:41:30	R_1d46HkCrBM3NDSM	35	4	1	2	1	98444	0	0	1		1	1	0	4	2	1	1	0	5	5	5	5	0	0	1	1	1	0	1	0	1	0	5	5	2
645	Before	2020-04-06 15:50:04	R_3MaLJId0muyrPg7	43	4	1	2	1	99217	0	0	1		0		0	4	1	3	1	0	3	2	4	5	1	0	1	0	1	0	1	0	1	0	2	5	3
645	After	2020-04-06 15:50:04	R_3MaLJId0muyrPg7	43	4	1	2	1	99217	0	0	1		0		0	4	1	3	1	0	3	2	4	5	1	0	1	1	1	0	1	0	1	0	5	5	3
646	Before	2020-04-06 16:16:13	R_2VxAbwFDmA7GakY	33	4	0	3	5	98032	1		1		1	3	0	4	4	4	4	1	4	4	4	4	0	0	1	0	1	0	1	0	1	0	4	4	2
646	After	2020-04-06 16:16:13	R_2VxAbwFDmA7GakY	33	4	0	3	5	98032	1		1		1	3	0	4	4	4	4	1	4	4	4	4	0	0	1	1	1	0	1	0	1	1	2	2	2
647	Before	2020-04-06 16:24:40	R_30qMGMWUNyNgoLn	64	4	0	3	1	98102	2		5		0		0	4	2	2	1	1	4	3	3	5	0	0	1	0	0	1	0	0	1	0	4	5	5
647	After	2020-04-06 16:24:40	R_30qMGMWUNyNgoLn	64	4	0	3	1	98102	2		5		0		0	4	2	2	1	1	4	3	3	5	0	0	1	1	0	1	0	0	1	1	3	2	5
648	Before	2020-04-06 18:21:38	R_XQVlj7qrpMFzcxb	55	4	0	2	1	98405	0	1	1		0		0	5	4	4	2	0	2	4	4	5	0	0	1	0	1	0	1	0	1	0	3	4	4
648	After	2020-04-06 18:21:38	R_XQVlj7qrpMFzcxb	55	4	0	2	1	98405	0	1	1		0		0	5	4	4	2	0	2	4	4	5	0	0	1	1	1	0	1	0	1	0	2	1	4
649	Before	2020-04-06 20:27:57	R_33esMJd035CyxFz	22	4	0	3	2	98105	1		1		0		0	4	4	4	2	0	4	5	5	5	0	0	1	0	1	0	0	0	1	0	4	5	1
649	After	2020-04-06 20:27:57	R_33esMJd035CyxFz	22	4	0	3	2	98105	1		1		0		0	4	4	4	2	0	4	5	5	5	0	0	1	1	1	0	0	0	1	0	2	2	1
650	Before	2020-04-06 21:40:58	R_2ZWbOzVJCYGQOe7	40	4	0	4	5	98104	1		1		0		0	5	5	5	5	1	5	5	5	5	1	0	1	0	1	0	1	1	1	0	5	5	3
650	After	2020-04-06 21:40:58	R_2ZWbOzVJCYGQOe7	40	4	0	4	5	98104	1		1		0		0	5	5	5	5	1	5	5	5	5	1	0	1	1	1	0	1	1	1	1	1	1	3
651	Before	2020-04-06 23:12:00	R_UaUBGtBXPdtz5x7	55	4	0	3	5	98133	1		5		0		0	4	3	3	3	1	4	4	4	4	0	0	1	0	0	1	0	0	1	0	4	4	4
651	After	2020-04-06 23:12:00	R_UaUBGtBXPdtz5x7	55	4	0	3	5	98133	1		5		0		0	4	3	3	3	1	4	4	4	4	0	0	1	1	0	1	0	0	1	1	4	2	4
652	Before	2020-04-07 00:22:09	R_2uOMXunTSAQw2qa	56	4	0	1	3	98407	0	0	1		0		0	4	1	2	2	1	5	5	5	5	0	0	1	0	1	0	0	0	1	0	5	5	4
652	After	2020-04-07 00:22:09	R_2uOMXunTSAQw2qa	56	4	0	1	3	98407	0	0	1		0		0	4	1	2	2	1	5	5	5	5	0	0	1	1	1	0	0	0	1	1	2	2	4
653	Before	2020-04-07 01:49:06	R_3nuZif9C62nm58a	52	4	0	1	1	98444	1		5		0		0	5	5	5	5	0	5	5	5	5	0	0	1	0	0	1	1	0	1	0	4	4	4
653	After	2020-04-07 01:49:06	R_3nuZif9C62nm58a	52	4	0	1	1	98444	1		5		0		0	5	5	5	5	0	5	5	5	5	0	0	1	1	0	1	1	0	1	0	1	1	4
654	Before	2020-04-07 03:38:08	R_1LA5Fz8jZ9OUobk	49	4	0	2	1	98387	1		1		0		0	4	3	2	1	1	3	5	3	5	1	0	1	0	1	0	1	0	1	0	5	5	3
654	After	2020-04-07 03:38:08	R_1LA5Fz8jZ9OUobk	49	4	0	2	1	98387	1		1		0		0	4	3	2	1	1	3	5	3	5	1	0	1	1	1	0	1	0	1	1	5	5	3
655	Before	2020-04-07 05:03:18	R_2PaEMfyuVknGonr	25	4	0	4	2	99352	1		2		1	1	0	4	3	4	2	1	1	1	1	1	0	0	1	0	0	0	0	0	1	0	1	3	1
655	After	2020-04-07 05:03:18	R_2PaEMfyuVknGonr	25	4	0	4	2	99352	1		2		1	1	0	4	3	4	2	1	1	1	1	1	0	0	1	1	0	0	0	0	1	1	2	2	1
656	Before	2020-04-07 05:30:47	R_3jSST5JvM2n104I	36	4	0	2	3	98047	1		1		1	2	0	5	3	4	4	1	4	3	5	5	0	0	1	0	1	0	1	1	1	0	5	5	2
656	After	2020-04-07 05:30:47	R_3jSST5JvM2n104I	36	4	0	2	3	98047	1		1		1	2	0	5	3	4	4	1	4	3	5	5	0	0	1	1	1	0	1	1	1	1	5	5	2
657	Before	2020-04-07 08:10:34	R_1kNAVAgTqyVI3MU	60	4	0	1	1	98108	1		3		0		0	5	5	5	5	1	5	5	5	5	0	0	1	0	0	0	0	0	1	0	5	5	5
657	After	2020-04-07 08:10:34	R_1kNAVAgTqyVI3MU	60	4	0	1	1	98108	1		3		0		0	5	5	5	5	1	5	5	5	5	0	0	1	1	0	0	0	0	1	1	1	1	5
658	Before	2020-04-07 11:36:27	R_6x6hEUv1dd41lrX	33	4	0	4	3	98001	1		1		0		0	5	4	4	3	1	1	1	2	1	0	0	1	0	1	0	1	0	1	0	2	2	2
658	After	2020-04-07 11:36:27	R_6x6hEUv1dd41lrX	33	4	0	4	3	98001	1		1		0		0	5	4	4	3	1	1	1	2	1	0	0	1	1	1	0	1	0	1	1	1	3	2
659	Before	2020-04-07 13:00:45	R_AA178o3P9MyyB4l	40	4	0	3	1	99220	0	1	1		0		0	4	4	4	4	1	5	5	5	5	0	0	1	0	1	0	1	0	1	0	5	5	3
659	After	2020-04-07 13:00:45	R_AA178o3P9MyyB4l	40	4	0	3	1	99220	0	1	1		0		0	4	4	4	4	1	5	5	5	5	0	0	1	1	1	0	1	0	1	1	1	1	3
660	Before	2020-04-07 13:32:31	R_2PbdsUO08n7PBLU	46	4	0	4	5	98107	1		1		0		1	4	4	4	4	1	4	4	4	4	0	0	1	0	1	0	0	0	1	0	3	4	3
660	After	2020-04-07 13:32:31	R_2PbdsUO08n7PBLU	46	4	0	4	5	98107	1		1		0		1	4	4	4	4	1	4	4	4	4	0	0	1	1	1	0	0	0	1	1	3	2	3
661	Before	2020-04-07 16:13:30	R_3fCw8aKcMbnbaHD	39	4	1	2	1	99207	1		1		0		0	4	1	2	1	1	4	2	4	5	0	0	1	0	1	0	0	0	1	0	5	5	2
661	After	2020-04-07 16:13:30	R_3fCw8aKcMbnbaHD	39	4	1	2	1	99207	1		1		0		0	4	1	2	1	1	4	2	4	5	0	0	1	1	1	0	0	0	1	1	1	1	2
662	Before	2020-04-07 17:41:30	R_20VGQJLRQG2vKn9	31	4	1	4	3	98902	1		1		1		0	4	4	4	4	1	4	4	4	4	1	0	1	0	1	0	1	1	1	0	4	4	2
662	After	2020-04-07 17:41:30	R_20VGQJLRQG2vKn9	31	4	1	4	3	98902	1		1		1		0	4	4	4	4	1	4	4	4	4	1	0	1	1	1	0	1	1	1	1	2	2	2
663	Before	2020-04-07 18:24:22	R_UlOVa1KGT1JJAMV	26	4	1	2	2	98204	1		5		0		0	4	1	4	1	0	4	1	4	5	1	0	1	0	0	1	0	0	1	0	5	5	1
663	After	2020-04-07 18:24:22	R_UlOVa1KGT1JJAMV	26	4	1	2	2	98204	1		5		0		0	4	1	4	1	0	4	1	4	5	1	0	1	1	0	1	0	0	1	0	1	5	1
664	Before	2020-04-07 20:48:07	R_1BXSPmI3HfT3PQr	27	4	1	3	4	98122	1		2		0		0	4	2	4	2	1	4	5	4	5	0	0	1	0	0	0	0	0	1	0	5	5	1
664	After	2020-04-07 20:48:07	R_1BXSPmI3HfT3PQr	27	4	1	3	4	98122	1		2		0		0	4	2	4	2	1	4	5	4	5	0	0	1	1	0	0	0	0	1	1	5	4	1
665	Before	2020-04-07 21:02:32	R_3jTY8ArOS1UbWEE	45	4	1	1	1	99207	0	0	4		1	1	0	4	5	3	1	0	4	5	5	5	0	0	1	0	0	0	1	0	1	0	4	3	3
665	After	2020-04-07 21:02:32	R_3jTY8ArOS1UbWEE	45	4	1	1	1	99207	0	0	4		1	1	0	4	5	3	1	0	4	5	5	5	0	0	1	1	0	0	1	0	1	0	2	2	3
666	Before	2020-04-07 21:27:48	R_25vfbxdHrzCfzho	31	4	1	2	3	98405	0	1	0	mixed	1	1	0	1	2	4	3	0	4	2	3	3	0	0	1	0	0	0	1	1	1	0	2	4	2
666	After	2020-04-07 21:27:48	R_25vfbxdHrzCfzho	31	4	1	2	3	98405	0	1	0	mixed	1	1	0	1	2	4	3	0	4	2	3	3	0	0	1	1	0	0	1	1	1	0	5	2	2
667	Before	2020-04-07 21:32:46	R_2WC3g2OnyHy2cb0	35	4	0	2	3	99336	1		1		1	1	0	5	1	5	2	1	1	1	1	5	0	0	1	0	1	0	0	1	1	0	5	5	2
667	After	2020-04-07 21:32:46	R_2WC3g2OnyHy2cb0	35	4	0	2	3	99336	1		1		1	1	0	5	1	5	2	1	1	1	1	5	0	0	1	1	1	0	0	1	1	1	5	5	2
668	Before	2020-04-07 21:43:08	R_sMuYRDgzNBBkNMZ	44	4	1	4	5	98106	1		1		0		0	4	2	2	2	1	5	5	4	5	0	0	1	0	1	0	0	0	1	0	4	5	3
668	After	2020-04-07 21:43:08	R_sMuYRDgzNBBkNMZ	44	4	1	4	5	98106	1		1		0		0	4	2	2	2	1	5	5	4	5	0	0	1	1	1	0	0	0	1	1	3	2	3
669	Before	2020-04-07 22:27:24	R_1hKDb2OFyoJgKml	25	4	1	3	4	98103	0	0	6		0		1	2	1	1	1	0	4	4	4	5	1	0	1	0	0	0	0	1	1	0	4	4	1
669	After	2020-04-07 22:27:24	R_1hKDb2OFyoJgKml	25	4	1	3	4	98103	0	0	6		0		1	2	1	1	1	0	4	4	4	5	1	0	1	1	0	0	0	1	1	0	2	2	1
670	Before	2020-04-07 22:51:45	R_33yeyiwlUmNaBQ7	68	4	1	3	1	99207	1		1		0			5	2	1	1	1	3	5	5	5	0	0	1	0	1	0	0	0	1	0	5	5	5
670	After	2020-04-07 22:51:45	R_33yeyiwlUmNaBQ7	68	4	1	3	1	99207	1		1		0			5	2	1	1	1	3	5	5	5	0	0	1	1	1	0	0	0	1	1	2	2	5
671	Before	2020-04-07 22:57:13	R_2SfpNpzdnqI0Yxu	44	4	0	4	4	98122	1		1		1	2	0	5	4	5	5	1	5	5	5	5	0	0	1	0	1	0	1	0	1	0	5	5	3
671	After	2020-04-07 22:57:13	R_2SfpNpzdnqI0Yxu	44	4	0	4	4	98122	1		1		1	2	0	5	4	5	5	1	5	5	5	5	0	0	1	1	1	0	1	0	1	1	1	1	3
672	Before	2020-04-08 02:26:17	R_1gHM6rOoHADpfFB	63	4	1	2	0	98405	2		1		0		0	4	3	2	1	1	4	3	3	5	0	0	1	0	1	0	1	0	1	0	4	5	5
672	After	2020-04-08 02:26:17	R_1gHM6rOoHADpfFB	63	4	1	2	0	98405	2		1		0		0	4	3	2	1	1	4	3	3	5	0	0	1	1	1	0	1	0	1	1	2	2	5
673	Before	2020-04-09 19:00:02	R_1K3Ay4WdAlRat6s	63	4	0	4	0	98404	1		1		0		0	3	3	3	3	0	3	3	3	5	0	0	1	0	1	0	0	0	1	0	3	4	5
673	After	2020-04-09 19:00:02	R_1K3Ay4WdAlRat6s	63	4	0	4	0	98404	1		1		0		0	3	3	3	3	0	3	3	3	5	0	0	1	1	1	0	0	0	1	0	3	3	5
674	Before	2020-04-10 09:15:18	R_1XkjqAU2qt0nZdL	71	4	1	4	1	99223	2		1		0			4	1	2	1	1	2	5	2	5	0	0	1	0	1	0	0	0	1	0	4	5	5
674	After	2020-04-10 09:15:18	R_1XkjqAU2qt0nZdL	71	4	1	4	1	99223	2		1		0			4	1	2	1	1	2	5	2	5	0	0	1	1	1	0	0	0	1	1	4	2	5

## Sheet: Legend
Race	1	White
	2	Hispanic or Latino
	3	Black or African American
	4	Native American or American Indian
	5	Asian or Pacific Islander
	6	Middle Eastern
	0	Other
Agegroup	1	21-29
	2	30-39
	3	40-49
	4	50-59
	5	60+
